# Supplementary material for: COVID-19 patients and Dementia: Frontal cortex transcriptomic data
Source: Data Brief. 2021 Sep 29;38:107432. doi: 10.1016/j.dib.2021.107432 (PMC8479506; doi:10.1016/j.dib.2021.107432)
Supplement: Supplementary file 1 [file mmc1.xlsx]

## Sheet: All_libnorml.counts_brain_COVID
Ensembl ID	BB118	BB120	BB138	BB236	BB247	BB271	BB47	COV1	COV10	COV3	COV4	COV5	COV6	COV7	COV8	COV9
ENSG00000000003	10.3041	11.4625	11.1584	8.78306	10.6954	9.78503	12.3426	9.52006	7.00008	10.8126	11.3336	10.6491	10.5538	9.7908	10.4008	7.65544
ENSG00000000005	0	0	9.04502	0	0	0	6.2162	0	0	0	4.70979	0	8.09865	0	0	0
ENSG00000000419	10.7892	9.72676	10.0437	8.78306	10.6523	9.20089	10.3353	10.1044	8.9916	10.5782	10.854	9.84246	9.6801	9.20665	9.70099	10.1997
ENSG00000000457	11.3035	9.14265	11.2653	10.7806	10.0678	10.5917	11.3265	10.8408	10.7969	11.0141	11.3266	10.4269	10.0947	10.79	10.7875	10.9502
ENSG00000000460	9.20588	9.72676	10.0437	9.36693	9.69625	9.90039	10.0659	11.5186	10.5747	9.07746	10.7837	0	10.4164	9.7908	10.16	10.6232
ENSG00000000938	8.72143	10.9482	10.2659	9.78142	8.19694	10.1066	9.78327	10.1044	9.99018	8.49383	7.98123	0	10.0947	10.2054	10.5076	8.65186
ENSG00000000971	12.6631	12.4623	12.9494	12.7342	11.6075	11.9267	13.9742	11.8404	10.9895	11.2978	11.9019	9.84246	11.094	12.4524	13.6182	11.8186
ENSG00000001036	8.98389	10.1414	10.9175	8.78306	9.51591	7.78993	10.2682	8.52203	8.57751	10.8126	9.82509	10.4269	10.4164	9.20665	9.87073	9.23562
ENSG00000001084	11.6819	11.8409	12.6275	12.0281	12.3755	12.7685	12.526	11.9779	12.0766	12.2975	12.665	12.2335	11.6174	12.3744	13.0032	12.5485
ENSG00000001167	12.5861	12.5998	13.0425	12.638	12.6407	12.9265	12.4674	12.9106	11.6896	12.6799	12.6368	12.4261	11.4158	12.2045	13.9755	12.5277
ENSG00000001460	10.6449	11.4625	11.4578	11.3653	10.5149	10.8431	10.5899	11.1037	11.5128	10.4908	10.3689	11.4264	12.0937	11.2048	11.0219	11.3493
ENSG00000001461	13.3849	13.0472	13.6274	13.6128	13.92	14.2807	13.4859	13.5626	14.265	13.1338	13.605	14.0504	13.3223	14.6637	15.0656	14.3645
ENSG00000001497	12.8057	12.7842	13.3644	12.6869	12.6185	13.221	12.5823	12.5183	13.2177	11.5347	12.5547	13.011	12.4859	13.819	13.582	12.8745
ENSG00000001561	12.3271	10.9482	12.2125	12.7342	12.7158	12.1057	13.1013	11.326	10.6901	13.7661	12.7984	11.4264	10.7946	10.2054	12.7439	12.5277
ENSG00000001617	9.71972	10.7259	10.4584	10.7806	9.19448	11.6583	10.4905	8.52203	9.57562	8.81496	6.66784	0	10.5538	12.0119	11.3437	9.84248
ENSG00000001626	6.41311	11.1407	10.4584	0	7.20184	8.20334	8.20157	0	9.79774	8.49383	7.24806	7.84716	10.7946	9.7908	9.70099	6.44256
ENSG00000001629	14.3269	14.0944	14.5449	14.3497	14.1228	14.4369	14.5569	14.4724	14.7031	14.4206	14.594	14.6611	13.0243	14.9457	15.8104	14.3936
ENSG00000001630	12.6631	10.9482	12.1581	12.3036	13.2145	11.7534	12.7667	11.6885	11.7441	13.3101	13.3472	12.9703	12.0937	11.5266	12.1914	13.011
ENSG00000001631	13.1511	13.3102	13.1299	13.1019	13.2867	12.8133	13.5579	13.2731	12.237	13.2042	13.5636	13.2334	11.6788	13.1113	13.3576	13.0747
ENSG00000002016	11.1516	11.1407	11.2653	11.7802	11.1623	12.2431	11.6167	11.5186	10.5747	10.3978	10.6432	9.84246	11.1815	11.7896	11.2234	11.3172
ENSG00000002079	0	9.72676	9.45938	0	5.63635	6.21795	5.89912	0	0	6.50579	3.76389	0	10.0947	0	7.70618	5.86586
ENSG00000002330	10.0978	10.7259	11.4578	10.7806	10.363	10.9541	9.96365	10.5191	12.1184	10.7386	9.97694	11.4264	12.1381	10.5271	10.87	11.1991
ENSG00000002549	12.4838	12.5327	12.1581	12.2395	11.8363	12.3072	12.8086	11.6885	12.0335	12.2715	12.1775	11.8413	11.9011	12.5968	12.5324	11.8857
ENSG00000002586	12.3736	13.8126	11.9812	11.6871	11.9997	12.9401	12.7576	11.5186	12.7963	12.5345	11.382	12.2335	13.3223	11.7896	11.9091	10.8861
ENSG00000002587	9.20588	11.1407	9.04502	10.103	9.6089	7.78993	9.98469	9.52006	9.31296	10.2983	9.41059	9.84246	11.4862	9.7908	7.70618	10.8861
ENSG00000002726	0	10.1414	9.04502	0	5.63635	0	6.2162	8.52203	0	8.08013	0	0	8.68186	0	0	5.86586
ENSG00000002745	6.41311	8.1452	8.46143	8.78306	6.62177	7.20823	7.05555	0	7.99443	8.49383	8.05134	9.84246	9.90224	0	6.71308	6.44256
ENSG00000002746	14.0472	12.8952	12.7055	13.9092	14.0334	12.4275	13.2564	12.9106	14.4067	13.1338	13.5815	14.2672	13.7659	13.8482	12.4274	14.6531
ENSG00000002822	10.7892	12.0473	11.9171	11.2398	10.608	11.3689	10.4905	12.5183	12.1184	11.0141	10.449	10.8417	13.181	11.5266	12.159	11.7721
ENSG00000002834	13.3031	14.3881	13.4575	13.3649	13.502	13.8132	13.2906	13.1032	14.1181	13.4557	12.9392	13.699	13.9638	13.8482	12.9089	13.4222
ENSG00000002919	9.98247	11.8409	9.7809	10.3658	9.93046	10.2871	10.1798	10.8408	11.0769	8.81496	10.1467	10.4269	9.41742	10.79	10.87	10.2344
ENSG00000002933	9.20588	10.463	10.4584	9.36693	8.61074	9.90039	10.3188	8.52203	9.79774	9.07746	9.51353	9.84246	11.1815	10.5271	9.5086	7.65544
ENSG00000003056	12.3505	11.8409	11.043	12.365	12.3078	12.1295	12.526	12.7662	11.7965	12.1626	12.8237	12.3006	11.4158	11.7896	11.7871	12.2421
ENSG00000003096	9.71972	9.14265	9.45938	8.78306	10.466	10.2871	10.0259	8.52203	7.00008	9.66153	10.3551	9.84246	9.41742	0	8.70273	9.65006
ENSG00000003137	10.6449	8.1452	10.7801	10.103	10.7372	9.20089	10.2853	10.1044	11.2373	9.29947	9.88392	9.42794	10.6792	10.2054	9.28653	10.1276
ENSG00000003147	12.9354	11.4625	12.5868	12.3036	12.3488	11.6252	12.2414	13.0418	12.6614	12.7938	13.1968	13.3329	11.7377	12.728	11.8289	13.3369
ENSG00000003249	12.0968	11.3106	11.7797	12.0281	10.9297	11.5209	10.7582	12.1034	12.6037	10.5782	10.6203	12.3647	12.5199	12.3744	10.6071	12.1988
ENSG00000003393	13.5047	12.4623	13.0121	13.6128	13.6072	12.6416	13.3364	13.6881	12.8219	13.1904	13.4546	13.4557	12.0937	13.6306	12.9474	13.2547
ENSG00000003400	9.39822	10.9482	11.043	9.36693	9.77862	10.7842	10.8642	10.1044	9.57562	10.0761	9.99484	7.84716	11.4862	9.20665	10.5076	8.30491
ENSG00000003402	14.0966	14.7984	14.8836	14.1892	13.9246	14.96	14.9556	14.747	13.9196	13.9737	14.0395	14.0109	13.7228	13.7589	15.2268	13.5275
ENSG00000003436	9.85706	11.8409	11.043	9.78142	9.41652	10.1997	12.5615	11.1037	10.7969	10.2983	9.24093	8.84403	12.223	11.3747	11.4002	9.74948
ENSG00000003509	11.0972	10.463	11.6277	10.3658	11.7368	10.8996	11.3429	11.6885	11.1593	11.5347	11.7935	11.5418	10.4164	10.79	9.70099	11.051
ENSG00000003756	14.4942	14.407	14.2256	14.4381	14.5929	14.5865	14.5665	15.4008	14.0974	14.2843	14.6515	14.4409	13.7373	14.3941	14.5259	14.4685
ENSG00000003987	12.3271	11.3106	11.3648	12.5349	12.8264	12.1057	11.9888	11.8404	11.5742	12.4901	12.9847	12.6991	11.001	11.5266	12.2231	12.3088
ENSG00000003989	14.1173	12.7842	13.5235	12.1724	11.8928	13.7063	12.7453	12.2188	11.2373	14.0213	12.2832	10.6491	12.6172	10.2054	10.7001	10.8861
ENSG00000004059	12.0688	11.1407	11.043	12.3036	12.1152	12.0317	10.9735	11.5186	11.6331	10.95	11.4933	11.8413	11.6788	11.6641	10.9479	12.2924
ENSG00000004139	12.3033	12.5327	12.8838	12.3036	12.0337	12.5737	12.1324	12.5183	12.9889	10.8829	11.6024	12.0891	12.8485	12.8483	12.0919	12.349
ENSG00000004142	11.8227	11.7255	11.7057	12.1724	11.9473	12.0317	11.3429	11.1037	11.6331	11.4903	11.2615	12.3647	11.001	11.6641	11.6997	11.7721
ENSG00000004399	13.3387	13.3882	13.7794	13.2062	13.0829	13.8132	13.3384	12.7662	13.5124	12.5124	12.6051	13.011	13.7228	13.4523	13.582	13.2462
ENSG00000004455	12.0968	12.8952	12.8151	11.6871	12.2367	12.4082	12.7422	12.4252	12.7169	12.2715	12.5024	12.3006	12.3791	12.9593	13.2844	12.5759
ENSG00000004468	10.6449	11.1407	11.3648	10.7806	9.30976	10.7229	10.8528	8.52203	7.99443	10.5782	10.4095	11.0115	11.001	8.20909	8.28884	8.01642
ENSG00000004478	13.5959	12.3883	12.7795	13.2062	14.095	13.3584	12.526	12.9106	13.2743	13.9078	12.9958	13.5959	13.6934	12.728	12.6768	13.5135
ENSG00000004487	12.7001	12.8952	12.9169	12.6869	13.1922	12.3686	12.7576	12.9106	13.0764	13.4786	13.2179	13.4557	13.1596	12.5968	13.4273	12.96
ENSG00000004534	14.3677	14.48	14.4798	14.3034	14.4682	14.8242	14.2693	15.4129	14.7897	14.3786	14.5962	14.4108	13.6481	14.8336	15.2229	14.7267
ENSG00000004660	13.4296	12.8952	12.8151	13.4523	13.0991	13.3175	12.1277	13.2187	13.6754	13.0599	12.6566	12.8855	13.4858	12.9048	11.4547	14.0084
ENSG00000004700	10.9204	10.463	11.4578	10.7806	11.3081	10.5213	12.0197	10.1044	9.79774	12.0751	11.8239	10.6491	10.7946	11.5266	11.6997	10.9291
ENSG00000004766	12.7361	12.2279	12.1015	11.4807	12.8167	11.5565	12.6661	12.4252	11.3816	13.0136	13.0758	12.6991	11.094	11.905	11.7871	12.5691
ENSG00000004776	9.85706	10.1414	9.7809	8.78306	10.7778	11.4084	9.98469	8.52203	11.9891	9.49183	8.94192	10.1641	11.9517	10.2054	6.71308	9.65006
ENSG00000004777	12.1243	12.4623	11.7057	12.3036	12.0992	13.5384	11.2847	12.2188	13.4318	10.7386	10.9489	11.8413	12.7083	13.2044	12.6768	12.1899
ENSG00000004779	11.7184	11.6	10.6282	11.8676	12.6296	10.5213	11.1233	9.52006	10.16	12.3727	11.7468	11.8413	9.90224	10.5271	11.2848	11.2338
ENSG00000004799	13.1377	13.3497	12.4576	12.78	13.4589	14.1054	14.3032	12.9777	12.5126	12.5345	14.5416	12.4261	11.9011	12.9593	13.3288	12.6225
ENSG00000004809	0	8.1452	8.46143	0	0	0	3.96988	0	7.00008	8.08013	4.70979	0	9.09602	0	0	0
ENSG00000004838	8.72143	9.72676	10.2659	7.78633	5.63635	9.37054	9.30329	8.52203	9.31296	7.49783	7.4691	9.42794	10.4164	10.79	7.70618	7.43424
ENSG00000004846	0	9.72676	7.46551	0	0	0	6.2162	0	7.00008	8.08013	0	0	9.41742	0	0	4.89039
ENSG00000004848	10.3041	11.3106	9.7809	10.7806	10.6954	10.0072	10.5899	10.5191	10.3118	10.1915	9.99484	11.1634	12.0479	10.2054	9.87073	9.88683
ENSG00000004864	8.40035	11.6	9.45938	10.7806	10.1932	10.5917	10.8413	11.5186	8.9916	10.8829	10.6768	10.4269	10.0947	0	11.4002	10.4858
ENSG00000004866	12.2293	10.463	11.1584	12.102	11.7973	11.3283	11.8581	12.5183	11.2373	11.9165	12.0246	11.3009	10.6792	11.6641	11.6539	11.5418
ENSG00000004897	13.7625	13.1403	12.9811	13.8243	13.6516	13.0441	13.7681	13.2731	12.7169	13.6798	14.2885	13.9907	12.4156	12.728	13.5574	13.517
ENSG00000004939	0	9.14265	9.7809	0	6.62177	6.21795	5.49212	0	7.00008	9.07746	5.99825	7.84716	10.7946	8.20909	11.9091	0
ENSG00000004948	6.41311	9.72676	0	0	0	0	6.2162	0	7.00008	6.50579	6.25752	0	10.4164	0	0	0
ENSG00000004961	10.3971	9.14265	10.4584	10.7806	10.7372	9.20089	9.85358	10.1044	8.9916	11.1909	10.5853	9.84246	9.90224	8.20909	9.87073	10.0122
ENSG00000004975	10.9818	12.0473	10.9175	12.102	11.3889	12.1057	11.2241	12.1034	11.6896	9.81336	10.0978	10.4269	11.6788	10.79	11.2848	11.5418
ENSG00000005001	0	9.14265	8.46143	0	0	0	0	0	0	0	0	0	7.10391	0	6.71308	0
ENSG00000005007	13.3504	13.5325	13.0425	12.9894	12.9648	13.3982	12.7758	12.8402	13.3108	12.9163	12.6872	13.1264	13.6633	13.2487	12.9283	13.426
ENSG00000005020	12.0403	11.6	11.3648	11.9501	12.4653	10.8431	12.05	11.6885	10.8964	12.8299	12.3987	12.0891	11.4158	10.79	10.7001	10.9502
ENSG00000005022	12.0111	11.7255	10.9175	12.365	12.2938	11.8135	11.5476	10.8408	11.9433	12.134	12.3333	12.8411	10.4164	11.2048	11.985	12.5485
ENSG00000005059	8.40035	10.1414	10.2659	8.78306	9.06917	8.20334	10.6958	8.52203	0	12.323	9.94045	9.42794	10.5538	9.20665	0	5.86586
ENSG00000005073	0	8.1452	0	7.78633	0	0	6.2162	0	7.99443	0	0	0	9.41742	9.20665	0	0
ENSG00000005075	13.0827	12.9476	12.8498	13.2062	13.4652	12.7532	12.6232	12.3257	14.0001	12.5345	12.7831	13.3005	12.0479	13.2487	12.8893	12.333
ENSG00000005100	12.0111	11.4625	11.7797	12.1724	11.8554	11.5912	11.9572	11.6885	11.3816	11.9165	11.6198	11.0115	11.7942	12.0119	11.2234	11.8747
ENSG00000005102	0	9.72676	8.46143	0	0	7.78993	3.96988	0	7.99443	6.50579	0	0	10.2645	0	0	5.86586
ENSG00000005108	13.291	13.7549	12.7795	12.2395	12.2938	11.6907	13.4542	11.8404	11.7965	11.5347	13.2462	12.9285	11.7377	11.3747	11.6539	12.0011
ENSG00000005156	12.6442	12.4623	13.1013	12.102	12.2656	12.4275	12.558	13.0418	12.159	12.2715	12.6138	12.6991	12.8485	12.292	11.9476	12.1541
ENSG00000005175	12.2037	11.4625	12.6275	12.2395	12.3216	11.5912	12.7576	11.9779	10.9895	13.0292	12.8922	11.4264	9.90224	11.905	11.7871	12.0892
ENSG00000005187	0	9.14265	7.46551	0	5.63635	6.21795	6.476	8.52203	7.00008	7.49783	6.47722	7.84716	10.6792	0	6.71308	7.17287
ENSG00000005189	8.72143	8.1452	9.04502	8.78306	7.61443	7.20823	8.63326	8.52203	8.57751	9.07746	9.08251	8.84403	10.4164	0	8.28884	7.84719
ENSG00000005194	10.9204	9.72676	10.0437	10.5881	10.6954	10.3695	10.7459	10.1044	10.8964	11.0755	10.9852	11.1634	10.7946	10.5271	10.6071	11.1991
ENSG00000005206	11.2546	11.6	11.9171	12.4805	11.3889	12.2648	11.3429	11.6885	12.6037	10.5782	10.3271	10.1641	11.9011	12.0119	12.0215	11.9706
ENSG00000005238	10.9818	11.7255	12.2125	11.1024	10.363	12.1529	11.1608	9.52006	11.9433	10.8829	10.6432	11.0115	12.4512	12.292	11.0922	11.1084
ENSG00000005243	6.41311	9.72676	7.46551	7.78633	7.61443	8.78667	8.57896	0	9.31296	9.07746	7.56809	9.84246	10.2645	9.20665	9.70099	8.93133
ENSG00000005249	13.0687	12.3103	10.9175	12.102	13.3419	12.2431	12.9544	12.5183	11.8471	13.3969	13.4069	12.8411	11.5533	10.79	11.985	12.6093
ENSG00000005302	11.5665	10.463	11.4578	11.6871	11.8928	11.4469	11.8059	11.5186	11.3816	11.9165	12.0202	11.9287	10.7946	10.5271	11.4002	11.5418
ENSG00000005339	14.709	14.6793	14.5659	14.9498	14.4557	14.8387	14.583	14.7849	15	14.4147	14.3225	14.6354	14.4943	14.8625	15.1214	14.9151
ENSG00000005379	14.6676	14.407	14.1156	14.8779	14.0376	14.3329	13.618	14.1906	15.2971	13.2844	13.3385	14.6611	15.5322	14.9724	13.2844	14.2029
ENSG00000005381	8.98389	11.1407	9.45938	0	7.20184	0	7.34308	0	0	6.50579	6.66784	0	10.7946	8.20909	0	7.17287
ENSG00000005421	0	9.72676	9.04502	7.78633	6.62177	7.20823	0	0	0	0	6.83619	0	8.09865	9.20665	8.28884	0
ENSG00000005436	11.3966	10.9482	10.7801	10.9504	10.8173	11.0571	12.1182	11.1037	10.7969	10.8126	11.9982	10.8417	9.41742	11.6641	11.5577	11.3806
ENSG00000005448	9.39822	8.1452	9.7809	0	10.1932	9.00859	8.8321	0	9.99018	9.81336	9.94045	0	10.5538	10.2054	8.28884	9.65006
ENSG00000005469	10.8563	10.9482	10.0437	9.78142	10.5149	10.2871	10.9089	9.52006	8.57751	10.5782	11.0805	9.42794	9.6801	9.20665	7.70618	9.54329
ENSG00000005471	7.40462	10.463	10.6282	0	8.19694	8.78667	7.88087	0	7.00008	7.49783	8.78613	9.42794	11.6788	8.20909	8.28884	6.44256
ENSG00000005483	14.8098	15.0827	15.0573	14.9696	14.6378	14.9534	15.2012	15.6474	15.0387	15.0483	15.4272	15.0793	13.78	15.7665	16.059	15.3752
ENSG00000005486	13.1377	11.8409	12.545	13.3649	13.3554	12.9668	12.2326	12.9777	13.2927	12.6799	12.7172	13.3646	13.5029	12.6639	12.4	13.203
ENSG00000005513	10.9818	11.8409	12.0426	11.7802	12.2512	13.6079	11.1973	12.6058	12.3814	10.3978	11.1461	12.0891	12.4859	12.5968	14.4204	13.2118
ENSG00000005700	13.3735	12.7842	13.4575	12.9499	13.0418	13.0315	13.8464	13.0418	12.4153	13.6498	13.7881	13.1264	11.4862	12.6639	13.6419	13.203
ENSG00000005801	12.1243	12.0473	11.4578	12.365	11.6299	11.7224	12.2501	12.1034	11.0769	12.4208	12.2161	12.0112	11.6174	11.5266	11.0922	12.3803
ENSG00000005810	16.3135	15.1514	15.3029	16.2717	16.5743	15.3759	16.1436	16.5011	15.6035	16.233	16.8152	16.7746	14.5853	15.7817	15.5789	16.0704
ENSG00000005812	12.9354	12.9983	12.4576	12.7342	13.1386	12.5737	13.8847	11.9779	12.2745	13.075	13.5379	13.1264	12.2636	11.2048	12.8287	12.485
ENSG00000005844	8.72143	9.14265	9.7809	9.78142	8.41863	8.52429	9.57707	8.52203	7.00008	8.81496	9.48848	8.84403	10.9015	0	9.28653	7.84719
ENSG00000005882	12.7001	12.8407	12.6275	12.4239	12.5142	12.9129	12.1605	12.2188	12.7703	11.6196	12.3508	12.485	12.9515	12.3744	11.5577	12.5206
ENSG00000005884	12.0688	11.4625	11.9812	12.1724	11.6075	12.2862	11.8293	12.2188	12.2745	11.3973	11.0118	11.4264	12.5855	11.905	10.6071	12.1174
ENSG00000005889	12.9812	13.4978	13.8325	12.4805	13.3621	12.9668	14.1694	13.3762	12.8219	13.6798	14.0134	12.9703	12.3791	13.8482	14.4204	12.7895
ENSG00000005893	13.7712	13.5665	13.7612	14.3798	14.3452	14.5159	15.0175	14.6881	13.3288	14.0056	14.7284	13.9071	12.6172	13.5966	15.0031	15.0841
ENSG00000005961	8.98389	11.1407	10.2659	8.78306	9.6089	10.0072	8.6856	0	9.99018	8.08013	8.18212	7.84716	10.4164	10.2054	9.5086	8.54522
ENSG00000005981	6.41311	11.4625	10.0437	7.78633	7.20184	8.78667	8.73611	0	8.9916	8.81496	9.27063	10.1641	10.7946	9.7908	10.4008	8.65186
ENSG00000006007	12.4187	12.2279	11.9812	12.4239	12.6626	12.176	12.2844	11.326	12.4153	12.0137	12.3749	13.1264	12.223	12.3744	12.8492	12.485
ENSG00000006015	9.5679	10.7259	11.2653	11.3653	10.7372	10.9541	10.1428	10.8408	11.6896	9.95072	9.72138	9.84246	12.223	12.2045	10.6071	11.4264
ENSG00000006016	10.567	12.0473	10.4584	10.9504	10.2521	9.65965	11.1791	9.52006	11.3113	9.29947	10.3271	11.4264	10.7946	9.7908	9.70099	8.54522
ENSG00000006025	11.3035	9.72676	10.6282	10.9504	10.608	11.4084	10.3994	11.9779	11.5742	9.49183	9.82509	9.84246	11.9517	11.5266	10.9479	10.4566
ENSG00000006042	10.3041	11.3106	11.6277	11.1024	11.6075	12.828	11.0353	12.2188	11.1593	10.6606	10.854	10.4269	11.6174	11.905	13.5942	12.4261
ENSG00000006047	8.40035	0	10.4584	0	8.61074	8.52429	6.69607	0	7.99443	8.08013	4.70979	0	11.001	9.7908	9.02396	0
ENSG00000006059	0	8.1452	0	0	5.63635	0	0	0	7.99443	6.50579	4.70979	0	8.68186	0	0	4.89039
ENSG00000006062	9.85706	9.72676	12.0426	10.103	9.85653	11.5565	10.6036	10.5191	11.3113	9.29947	9.46298	8.84403	11.2639	9.7908	9.70099	10.5143
ENSG00000006071	12.5256	12.0473	12.1015	13.0279	12.3352	12.5385	12.418	12.6882	13.2557	11.4445	11.8289	12.3647	12.3791	13.0624	10.9479	13.1585
ENSG00000006116	12.1513	10.7259	9.04502	12.3036	12.1152	11.1533	10.6171	11.5186	11.8471	11.1343	11.4223	12.4261	11.8487	12.2045	9.28653	11.2678
ENSG00000006118	12.3505	13.0945	12.3156	12.638	12.6185	13.1411	11.6631	11.1037	13.3108	12.1906	11.3546	12.8411	13.7228	12.4524	10.9479	12.5622
ENSG00000006125	15.3561	14.895	15.0721	15.1635	15.6542	15.1084	15.0806	14.8401	14.8653	15.8843	15.4419	15.7834	13.6785	15.0116	14.5385	14.9677
ENSG00000006128	8.40035	0	8.46143	0	8.93193	10.5213	7.46787	8.52203	7.99443	11.2978	8.78613	10.1641	9.90224	8.20909	6.71308	6.85344
ENSG00000006194	11.8227	12.3103	12.502	11.8676	11.4655	11.6252	11.5547	12.4252	12.159	11.4903	11.4679	11.5418	12.3031	11.3747	11.8696	11.83
ENSG00000006210	12.9962	12.4623	12.7055	13.0279	12.7053	12.9668	12.5043	12.3257	13.4646	12.323	12.1337	13.1264	13.1379	12.8483	11.7871	13.2505
ENSG00000006282	12.0111	12.0473	12.1015	12.7342	11.9112	12.1529	11.7639	11.5186	12.311	10.6606	11.3266	12.6991	12.3416	12.0119	11.6539	11.8186
ENSG00000006283	12.2037	11.8409	11.6277	12.2395	11.3081	11.6583	11.7393	12.2188	13.1787	12.1626	10.5001	11.5418	13.303	12.0119	10.5076	12.9857
ENSG00000006327	6.41311	9.14265	7.46551	0	7.61443	8.52429	8.33863	0	7.00008	10.0761	3.76389	0	11.4158	0	7.70618	4.89039
ENSG00000006377	8.72143	8.1452	0	0	7.61443	10.5917	7.88087	8.52203	7.99443	7.49783	8.18212	9.42794	9.6801	0	8.28884	8.01642
ENSG00000006432	13.4296	12.0473	12.7795	13.5873	13.4959	12.5206	12.6563	13.0418	13.5587	13.0599	12.8411	13.6739	13.7939	13.8482	10.9479	14.065
ENSG00000006451	12.0688	11.7255	11.6277	11.4807	12.2656	12.0568	12.3788	11.9779	11.7965	12.933	12.445	11.6487	11.1815	12.5264	12.6302	12.0011
ENSG00000006453	7.98674	10.1414	9.45938	0	6.62177	8.52429	8.27173	0	7.99443	8.81496	5.27626	0	8.68186	9.20665	7.70618	6.44256
ENSG00000006459	12.5861	12.4623	12.7055	12.365	12.2512	12.176	12.8917	12.3257	11.8471	13.7091	12.4899	11.8413	12.2636	11.0123	12.6302	12.0892
ENSG00000006468	12.4187	12.3103	12.4576	12.638	13.0502	10.8996	12.3097	11.8404	10.8964	11.6196	12.4483	13.3329	11.4158	11.5266	11.5577	11.4561
ENSG00000006530	11.8559	12.3883	11.3648	11.7802	12.4528	11.5209	11.8059	11.9779	11.2373	11.8122	12.2832	11.9287	11.2639	10.2054	11.5071	11.8186
ENSG00000006534	6.41311	10.1414	10.2659	7.78633	6.62177	9.90039	9.00683	0	7.00008	9.29947	7.82986	0	11.4158	8.20909	8.28884	9.23562
ENSG00000006555	7.40462	9.14265	9.7809	0	6.62177	8.52429	7.58272	0	7.99443	6.50579	4.70979	0	11.3419	8.20909	0	7.17287
ENSG00000006576	12.7001	12.3103	11.5453	11.7802	11.8928	12.0568	12.3629	12.2188	11.4487	12.245	12.6396	11.7482	11.001	11.0123	11.6539	12.2075
ENSG00000006606	0	0	8.46143	0	0	7.20823	3.96988	0	0	0	0	0	7.10391	0	6.71308	0
ENSG00000006607	12.4838	12.5327	13.0722	12.5874	12.7872	13.1528	13.0598	12.9106	13.2743	12.8823	12.3852	12.2335	12.6786	12.728	13.3576	12.8467
ENSG00000006611	6.41311	10.1414	9.45938	8.78306	8.93193	9.00859	8.63326	9.52006	9.57562	8.08013	8.35842	8.84403	9.90224	9.7908	9.87073	9.84248
ENSG00000006625	11.3508	11.7255	10.9175	11.3653	10.9653	9.78503	11.015	9.52006	9.31296	11.7756	11.3476	11.8413	10.4164	11.905	10.2854	9.97163
ENSG00000006634	9.20588	9.72676	10.4584	9.36693	9.41652	9.37054	9.78327	10.8408	9.31296	10.1915	9.69971	7.84716	10.0947	10.2054	9.28653	10.0122
ENSG00000006638	0	8.1452	9.04502	0	7.20184	7.20823	5.89912	0	8.9916	6.50579	4.70979	0	8.68186	0	8.28884	7.65544
ENSG00000006652	12.279	11.7255	12.3156	12.3036	12.3755	12.591	12.7818	13.0418	11.8471	12.7938	12.4253	12.596	11.7377	11.5266	12.0571	11.9074
ENSG00000006659	0	0	8.46143	0	0	0	0	0	7.00008	6.50579	3.76389	0	9.09602	8.20909	0	0
ENSG00000006695	10.6449	10.7259	10.2659	10.3658	10.0678	10.2871	10.5899	10.1044	10.7969	8.81496	10.6657	10.8417	10.9015	9.7908	10.5076	10.3015
ENSG00000006704	10.567	11.6	11.2653	10.9504	10.9297	12.5737	10.9735	10.5191	11.896	10.8829	10.7419	10.6491	11.6174	12.2045	11.2234	11.1453
ENSG00000006712	11.92	11.6	11.9812	12.1724	11.9997	12.4841	11.4067	11.8404	12.3814	12.1049	11.7201	12.2335	13.5198	13.2044	13.5942	12.6225
ENSG00000006715	13.9886	12.6639	13.3882	13.6625	14.2831	13.1528	13.9807	13.2187	13.7168	14.3541	14.2656	14.1264	13.5364	13.3743	13.6536	13.8494
ENSG00000006740	12.8557	12.3883	12.4118	12.9894	12.9735	12.98	11.9085	13.0418	13.3108	13.0446	12.1577	13.0505	13.2433	12.9593	11.5071	13.3449
ENSG00000006744	12.1513	12.5327	11.85	11.7802	12.1152	11.6583	12.0649	12.6058	12.237	11.8825	12.3852	12.9285	12.4512	12.3744	12.3143	12.1266
ENSG00000006747	11.0972	12.5998	11.1584	10.3658	10.5622	11.6907	12.5961	10.8408	9.79774	12.8299	12.8362	8.84403	11.6788	9.20665	0	9.48678
ENSG00000006756	9.85706	10.7259	11.5453	9.78142	9.06917	10.1997	10.6171	10.5191	9.79774	10.0761	10.2841	10.1641	10.2645	10.79	10.16	9.16535
ENSG00000006757	8.98389	10.1414	11.043	8.78306	9.85653	9.90039	10.8979	8.52203	10.4492	9.66153	10.9489	10.1641	10.9015	9.7908	10.4008	9.70063
ENSG00000006788	6.41311	10.463	8.46143	8.78306	7.61443	0	5.89912	8.52203	7.99443	0	3.76389	0	10.7946	8.20909	7.70618	0
ENSG00000006831	12.6442	13.5325	13.7973	13.1375	13.3351	14.2484	13.2346	14.1031	13.5124	12.5562	12.8461	12.4261	12.6172	13.7279	15.3823	14.2609
ENSG00000006837	10.3041	10.1414	10.9175	0	10.2521	10.7229	10.5899	9.52006	10.4492	11.2453	10.6318	11.3009	10.4164	10.5271	11.0219	10.3339
ENSG00000007001	9.20588	9.72676	10.0437	9.36693	8.78026	9.78503	9.23469	0	8.57751	9.29947	9.11561	9.42794	9.41742	8.20909	0	7.65544
ENSG00000007038	6.41311	0	7.46551	0	5.63635	0	3.96988	0	0	6.50579	0	0	9.09602	0	6.71308	0
ENSG00000007047	12.4407	12.9983	12.1015	12.8674	12.5846	13.437	11.4677	12.6882	13.2368	12.1906	11.3888	13.1264	13.78	13.5966	12.5821	12.8184
ENSG00000007062	9.5679	10.7259	11.5453	10.3658	9.6089	7.20823	10.1979	10.8408	9.99018	9.49183	9.17963	7.84716	10.0947	10.5271	9.5086	8.16787
ENSG00000007080	11.441	10.1414	10.9175	12.1724	11.6736	11.9537	10.4757	10.8408	12.1184	10.2983	10.4095	11.3009	13.3603	12.3744	12.0215	11.9393
ENSG00000007129	0	0	7.46551	0	0	8.20334	6.88698	0	0	8.08013	5.99825	0	9.41742	0	0	4.89039
ENSG00000007168	15.0756	14.2695	14.2648	15.1549	15.5613	14.6414	14.9503	14.5626	14.0763	15.8364	15.4908	15.4334	13.6013	14.3336	14.7921	15.032
ENSG00000007171	8.72143	9.72676	10.2659	8.78306	8.19694	6.21795	7.88087	0	7.99443	7.49783	8.18212	8.84403	10.0947	0	7.70618	9.59766
ENSG00000007174	11.1516	12.5998	12.3156	9.36693	11.2224	11.4084	12.2193	11.5186	11.6896	11.1343	11.382	11.1634	12.4512	11.2048	9.70099	10.3656
ENSG00000007202	14.8224	14.407	14.5449	14.6	14.7078	14.7376	14.6061	14.9275	14.7962	14.6896	14.577	14.8067	13.8617	14.3941	14.5067	14.4612
ENSG00000007216	0	9.14265	9.45938	0	5.63635	0	6.2162	0	7.00008	6.50579	0	0	9.90224	9.7908	0	5.86586
ENSG00000007237	15.9353	14.5996	15.2322	16.0086	16.2172	15.9798	15.3005	15.766	16.3242	15.0521	15.9329	16.4334	15.1046	16.3489	16.3664	16.5098
ENSG00000007255	7.40462	0	9.04502	7.78633	0	8.20334	5.89912	0	7.99443	8.08013	7.4691	7.84716	9.6801	0	7.70618	7.84719
ENSG00000007264	11.441	10.7259	10.4584	11.3653	10.6954	10.6588	9.65788	11.5186	11.7441	9.07746	9.80494	12.3647	12.223	11.0123	10.6071	12.0507
ENSG00000007306	0	8.1452	7.46551	0	0	0	0	0	0	6.50579	0	0	9.41742	0	6.71308	0
ENSG00000007312	0	8.1452	8.46143	0	5.63635	6.21795	5.49212	0	7.00008	0	0	0	9.09602	0	0	0
ENSG00000007314	6.41311	10.1414	10.0437	0	6.62177	6.21795	7.6891	0	8.57751	6.50579	5.68196	0	11.3419	9.20665	6.71308	6.85344
ENSG00000007341	10.6449	11.4625	11.6277	10.5881	11.7368	10.5917	11.3591	10.5191	11.7441	11.7382	11.4996	11.6487	11.2639	11.5266	11.6539	10.8641
ENSG00000007350	0	9.14265	8.46143	0	0	6.21795	6.88698	0	0	8.81496	6.25752	0	10.0947	0	7.70618	5.86586
ENSG00000007372	12.0403	13.4256	13.0722	12.2395	11.6299	12.2648	12.9275	10.8408	11.6896	12.2975	12.3298	12.0112	12.9515	11.0123	10.9479	9.70063
ENSG00000007376	9.71972	9.72676	10.2659	8.78306	10.363	8.52429	9.00683	0	11.2373	8.49383	8.97837	9.42794	10.9015	11.0123	9.5086	10.3656
ENSG00000007384	9.71972	10.9482	11.4578	10.7806	8.61074	11.4084	9.30329	10.1044	9.99018	7.49783	8.11821	7.84716	11.1815	9.20665	10.7001	9.74948
ENSG00000007392	13.362	12.3883	12.7055	13.0654	12.9823	13.4177	13.0272	13.9776	12.9889	12.5562	13.1694	12.3006	13.0708	13.5966	13.3433	13.4071
ENSG00000007402	11.606	11.1407	10.9175	12.5349	10.8558	11.2865	10.5899	10.1044	12.2745	10.2983	10.9117	11.1634	11.7942	12.292	9.5086	12.2421
ENSG00000007516	14.4514	12.9476	13.5235	14.1722	14.1268	13.4932	13.7605	14.2995	14.9888	12.9494	13.5903	14.2333	13.78	13.5263	11.6997	12.0507
ENSG00000007520	10.4845	11.3106	9.7809	11.1024	10.466	10.7229	9.73441	10.5191	12.1985	10.95	10.1143	11.3009	12.5531	12.2045	11.5577	11.3493
ENSG00000007541	11.3966	11.7255	11.4578	12.6869	10.5622	12.5025	11.3347	11.326	12.6614	10.4908	10.5614	11.9287	12.3031	12.8483	11.2848	11.1635
ENSG00000007545	12.4187	12.8407	12.9169	12.3036	12.3216	13.1293	12.4411	12.6882	13.055	12.4443	11.9486	12.3006	12.9762	12.9048	12.8492	12.6549
ENSG00000007866	7.98674	9.72676	8.46143	7.78633	8.41863	9.52233	9.04739	0	7.99443	7.49783	6.47722	8.84403	10.2645	8.20909	6.71308	5.86586
ENSG00000007908	6.41311	11.1407	9.7809	0	5.63635	0	7.58272	9.52006	0	6.50579	3.76389	0	10.2645	0	6.71308	0
ENSG00000007923	12.0688	11.9478	12.1015	11.9501	11.8742	12.1529	11.5547	12.2188	12.8469	12.245	11.6596	12.0891	12.9009	12.4524	12.2231	12.4559
ENSG00000007933	8.40035	9.72676	8.46143	0	5.63635	7.20823	8.40257	8.52203	7.00008	7.49783	6.83619	7.84716	9.6801	0	0	7.17287
ENSG00000007944	11.2546	10.1414	10.4584	8.78306	10.3086	11.199	11.0553	11.6885	10.3118	11.0755	11.003	10.4269	10.5538	10.2054	12.372	11.0115
ENSG00000007952	0	8.1452	0	0	0	0	4.92309	0	7.99443	0	3.76389	0	0	0	0	0
ENSG00000007968	0	10.7259	10.2659	0	0	7.20823	7.05555	0	0	8.81496	5.27626	0	10.0947	9.7908	8.28884	7.43424
ENSG00000008018	12.6442	11.9478	11.85	12.102	12.4653	11.9267	12.318	12.5183	11.8471	13.1338	12.8632	12.1631	12.0006	11.7896	12.6537	12.1988
ENSG00000008056	14.8799	12.7842	13.3644	14.9893	15.0624	14.044	13.4822	14.4954	15.0277	14.7187	14.2405	15.0109	15.3555	14.7121	12.6537	14.9638
ENSG00000008083	12.5048	13.3882	13.1013	12.638	12.3216	13.2966	12.318	12.9106	13.2368	12.6398	12.1656	12.4261	13.2433	12.4524	13.2386	12.9704
ENSG00000008086	15.1308	14.0709	13.9493	14.8459	15.2419	14.4653	14.5604	14.6267	14.1688	14.9777	15.1369	15.3004	13.5364	14.5793	13.7217	15.2311
ENSG00000008118	12.4187	11.7255	10.6282	11.9501	13.3951	12.591	11.6099	12.3257	12.8219	12.66	12.5905	12.3006	12.0006	12.292	9.5086	11.8966
ENSG00000008128	12.3271	12.7842	12.6275	12.3036	12.0168	13.1986	11.65	13.8036	13.6754	12.3727	11.6874	12.3006	14.1487	13.4138	14.0392	12.6356
ENSG00000008130	12.0688	12.1404	12.3645	12.102	11.8742	12.1057	11.9358	11.5186	12.5126	11.3973	11.382	11.8413	12.6172	12.292	12.159	11.7362
ENSG00000008196	0	10.7259	10.6282	0	0	8.52429	6.476	0	8.9916	7.49783	0	0	10.4164	0	0	5.86586
ENSG00000008197	0	9.14265	0	8.78306	0	8.20334	4.92309	0	0	7.49783	5.27626	0	9.09602	0	0	4.89039
ENSG00000008226	9.20588	10.9482	9.7809	9.36693	7.93488	9.65965	11.015	9.52006	9.57562	8.81496	9.11561	8.84403	11.001	9.7908	9.28653	8.43006
ENSG00000008256	12.6817	12.4623	12.502	13.0279	12.3216	12.4466	12.7908	11.9779	12.8716	12.0448	12.3263	12.3647	12.3031	13.2487	12.0919	12.7778
ENSG00000008277	14.4622	12.8407	13.2388	14.0087	14.514	13.6904	13.922	13.5626	12.8716	14.2381	14.602	14.2672	12.7374	13.1586	13.3576	14.3724
ENSG00000008282	10.4845	9.72676	11.5453	10.103	11.3625	10.8996	12.5474	9.52006	9.99018	10.3978	11.5428	11.4264	9.41742	10.5271	11.1593	11.0115
ENSG00000008283	10.9204	10.9482	11.2653	11.2398	11.5383	10.9541	11.3751	11.5186	11.896	11.1343	10.8041	12.0112	11.7942	11.3747	10.2854	11.83
ENSG00000008294	15.3561	15.632	15.8149	15.3497	15.311	15.5865	15.7009	15.6056	15.7865	15.3228	15.8235	15.6927	14.6709	15.6389	16.8337	15.7297
ENSG00000008300	13.4296	13.0472	12.8498	14.0467	12.9735	13.0934	12.8233	13.3762	14.2177	12.134	12.6282	13.163	13.6013	13.9592	12.1914	13.7145
ENSG00000008311	11.8227	10.9482	12.6275	11.4807	11.4405	11.8427	12.3629	12.4252	12.0335	10.7386	11.9804	11.9287	10.6792	11.5266	12.7439	11.6993
ENSG00000008323	0	9.14265	7.46551	0	0	6.21795	6.69607	0	9.79774	8.49383	0	0	10.2645	9.20665	6.71308	0
ENSG00000008324	8.40035	9.72676	9.04502	8.78306	9.6089	8.78667	9.43142	9.52006	8.57751	9.95072	9.29973	9.42794	7.10391	0	8.70273	8.93133
ENSG00000008382	9.85706	10.1414	9.7809	10.5881	10.1932	11.2865	9.54909	10.5191	10.6901	8.81496	9.48848	10.8417	10.9015	10.2054	10.0226	10.0902
ENSG00000008394	12.6442	12.5327	12.1015	11.4807	12.3488	12.6416	14.2035	11.5186	10.8964	14.0291	12.5365	12.596	11.6174	11.3747	10.9479	9.16535
ENSG00000008405	10.6449	9.72676	10.2659	11.4807	10.8558	10.9541	11.3988	10.1044	10.5747	11.6196	11.1137	11.0115	9.41742	9.7908	11.5577	10.9502
ENSG00000008438	0	0	7.46551	0	0	0	3.96988	0	9.31296	0	0	0	0	8.20909	0	0
ENSG00000008441	14.0182	14.8816	14.6862	14.5612	14.2365	14.9058	13.9301	13.5182	15.9746	14.0598	13.3576	14.3645	15.4243	15.3742	15.1791	15.3762
ENSG00000008513	12.0968	12.1404	12.7055	11.8676	11.7572	12.4655	11.8638	12.3257	12.8958	11.1909	11.614	11.8413	12.3791	12.5968	12.372	11.6227
ENSG00000008516	6.41311	10.7259	9.7809	0	0	8.20334	6.476	0	9.57562	8.08013	0	0	10.0947	9.20665	7.70618	6.85344
ENSG00000008517	6.41311	10.463	9.7809	9.36693	8.93193	9.00859	11.17	9.52006	10.16	12.1049	7.98123	0	10.6792	9.7908	12.2231	8.01642
ENSG00000008710	15.5535	15.035	15.0043	16.2555	15.3401	16.0202	15.3224	15.5294	16.6892	14.3354	13.9425	14.7598	15.8145	16.3023	15.07	16.1459
ENSG00000008735	13.7091	13.9216	12.9169	14.2556	14.0747	13.9601	12.7329	14.2186	15.2834	12.7568	12.6706	14.0698	15.2175	14.68	13.3859	14.6025
ENSG00000008838	12.6631	12.0473	12.8838	13.2062	12.4899	12.6416	12.3507	11.8404	12.6037	12.2975	12.2237	12.9285	12.8485	12.9593	11.7441	12.596
ENSG00000008853	13.1776	13.8126	13.2648	13.4238	13.6624	13.5023	13.2368	12.5183	14.1787	12.7189	13.0821	13.7479	13.4154	14.2266	12.5821	13.899
ENSG00000008869	13.2291	11.7255	12.5868	13.0279	13.3214	12.591	13.1832	13.1032	12.4153	13.2582	13.7372	12.8855	11.7377	12.2045	12.4	13.001
ENSG00000008952	14.8013	14.7695	14.9412	14.7106	14.9886	14.6702	15.1322	14.6474	14.6683	15.5879	15.1654	15.2588	13.8349	14.7121	15.6908	14.7082
ENSG00000008988	14.2541	13.9731	14.5235	14.1374	14.2181	14.0059	14.2102	14.858	14.2368	15.0406	14.9727	14.8067	13.6934	14.7121	15.3963	14.1875
ENSG00000009307	14.9886	14.6637	15.3999	15.2556	15.2599	15.17	15.3219	15.437	15.3682	15.9857	15.5597	15.6547	14.0707	15.7892	16.2653	15.2609
ENSG00000009335	13.1511	12.3103	13.2124	13.3345	13.3076	13.232	13.5295	13.5182	13.0764	13.588	13.3472	12.8411	12.5531	13.2044	12.808	13.2923
ENSG00000009413	14.709	14.6947	14.6571	14.6625	14.2653	14.3432	15.6078	15.118	13.8344	14.9077	15.2254	14.8067	12.8749	14.68	14.2616	14.5975
ENSG00000009694	12.3271	12.1404	11.9171	12.4805	12.9735	12.4841	12.4786	13.6475	11.896	12.7754	12.9322	13.011	12.223	11.7896	10.2854	12.0701
ENSG00000009709	7.98674	9.14265	10.4584	8.78306	9.06917	7.78993	8.20157	0	9.57562	9.66153	8.56429	7.84716	11.001	9.20665	8.28884	8.43006
ENSG00000009724	0	10.1414	10.2659	0	0	6.21795	5.49212	0	8.57751	6.50579	0	0	9.6801	8.20909	7.70618	5.86586
ENSG00000009765	6.41311	10.9482	10.9175	0	7.20184	0	6.69607	0	9.31296	8.08013	3.76389	0	11.6788	0	7.70618	0
ENSG00000009780	11.204	10.463	11.043	11.8676	10.9653	10.7842	11.5757	11.6885	10.4492	10.7386	11.382	11.1634	10.2645	10.2054	11.2234	11.0895
ENSG00000009790	8.98389	10.463	10.4584	0	8.78026	8.78667	9.83052	10.1044	9.79774	10.1915	9.51353	7.84716	11.4862	9.7908	8.70273	7.17287
ENSG00000009830	11.7888	11.4625	12.0426	11.6871	11.716	12.2862	11.8751	12.5183	11.9433	11.4903	11.1778	11.3009	12.6482	12.0119	12.2231	11.8071
ENSG00000009844	12.3736	10.7259	11.85	12.102	12.6734	11.199	12.3221	10.8408	11.2373	12.8299	12.7091	12.2335	10.7946	11.7896	12.1914	11.8413
ENSG00000009950	11.92	11.7255	10.9175	12.4239	11.1926	11.2434	11.0453	11.6885	12.6328	9.95072	10.3551	10.8417	12.0937	12.6639	8.28884	11.6487
ENSG00000009954	14.581	14.3881	14.9168	14.4237	14.4048	14.47	14.6213	14.9105	15	14.9203	14.9885	14.7236	14.7228	15.3232	16.0656	14.9057
ENSG00000010017	13.625	12.3883	13.1013	13.2062	13.8879	12.8991	13.3466	12.4252	12.3814	13.7753	13.8274	14.0698	11.6788	13.0117	13.7868	13.1986
ENSG00000010030	6.41311	0	9.7809	0	6.62177	7.20823	6.69607	0	0	0	0	0	8.68186	9.20665	0	7.17287
ENSG00000010072	10.6449	11.3106	10.6282	10.5881	10.1932	10.2871	11.0553	11.1037	9.57562	10.6606	10.6657	9.42794	11.2639	11.2048	10.7001	10.6998
ENSG00000010165	10.9818	11.3106	11.2653	11.4807	11.0996	10.8431	10.5761	10.1044	11.2373	11.2978	10.8343	11.4264	11.2639	10.2054	11.6539	11.0115
ENSG00000010219	10.7892	11.3106	11.4578	10.5881	10.2521	10.2871	10.67	10.5191	10.3118	10.95	10.9581	10.6491	11.7377	9.20665	10.0226	10.5698
ENSG00000010244	14.6582	13.9216	14.2776	14.3648	14.6651	14.5604	15.1973	14.858	13.9314	14.7799	15.062	14.216	13.2833	14.0869	14.2616	14.3348
ENSG00000010256	12.5662	11.7255	12.1581	13.2394	12.9648	12.3885	11.77	12.5183	12.3466	12.4674	12.6022	12.9703	12.5531	11.7896	12.1258	13.1265
ENSG00000010270	11.6819	11.7255	11.2653	11.7802	11.7572	11.7534	12.0299	11.326	11.0769	12.5562	11.878	11.5418	11.4158	10.2054	11.7871	11.0895
ENSG00000010278	9.71972	10.9482	11.6277	11.5876	11.3889	12.6744	12.3303	11.1037	10.6901	11.7382	11.409	11.1634	11.1815	11.6641	13.3718	13.1079
ENSG00000010282	10.567	12.5998	11.043	10.9504	11.8742	12.9129	11.1138	11.6885	12.1985	10.5782	11.0805	12.6991	11.094	11.5266	12.6302	12.3006
ENSG00000010292	11.1516	10.9482	12.1581	11.8676	11.5144	12.3485	11.1515	12.2188	11.6331	11.6602	11.409	10.6491	11.094	11.5266	12.1258	12.2163
ENSG00000010295	11.5665	11.7255	10.9175	12.4239	11.2515	10.8996	11.0751	12.2188	11.6896	10.8126	10.449	10.4269	12.3791	11.905	11.1593	11.8186
ENSG00000010310	0	11.3106	10.7801	0	7.93488	8.78667	7.05555	9.52006	8.9916	9.66153	6.83619	0	11.9011	10.5271	10.9479	8.54522
ENSG00000010318	8.98389	9.72676	10.9175	9.36693	9.85653	10.3695	8.73611	10.8408	10.6901	9.29947	9.76376	10.1641	11.094	9.20665	11.0219	9.74948
ENSG00000010319	10.0978	9.72676	11.4578	9.36693	8.78026	10.1997	8.92211	8.52203	9.57562	7.49783	7.56809	7.84716	10.7946	10.2054	10.4008	7.84719
ENSG00000010322	14.9118	14.4621	13.9169	14.9795	14.7234	15.1585	14.3984	15.162	15.5472	14.1694	14.3056	14.8409	14.7228	15.3128	14.1669	14.6207
ENSG00000010327	12.5048	12.2279	11.9812	11.7802	11.3355	13.286	13.322	11.1037	10.8964	11.8478	10.8243	10.1641	13.0708	11.0123	11.7441	10.2683
ENSG00000010361	9.39822	10.1414	10.0437	10.5881	10.7778	10.4474	9.83052	0	10.8964	8.49383	8.94192	9.84246	10.7946	11.5266	10.87	10.6232
ENSG00000010379	10.3041	11.3106	10.7801	10.103	9.69625	11.8712	10.6438	8.52203	10.16	9.29947	10.8143	0	10.7946	10.5271	9.5086	10.1641
ENSG00000010404	17.7895	16.5281	16.7404	17.2676	17.5811	17.0518	17.3725	17.2696	17.3789	17.3108	17.7608	18.0576	16.2329	17.354	16.2824	16.907
ENSG00000010438	7.40462	9.72676	0	0	8.19694	7.20823	7.34308	0	9.79774	9.29947	7.24806	10.1641	9.41742	9.7908	8.28884	8.84405
ENSG00000010539	10.7189	9.14265	10.0437	9.78142	10.0678	9.37054	10.2158	9.52006	10.5747	9.07746	10.449	9.84246	11.7377	9.20665	9.28653	9.42797
ENSG00000010610	9.98247	10.7259	10.2659	8.78306	10.5149	11.199	11.1515	11.1037	10.16	11.5778	11.0293	10.8417	11.2639	10.2054	6.71308	8.84405
ENSG00000010626	9.98247	11.7255	10.9175	9.36693	10.0008	10.2871	9.83052	8.52203	10.9895	10.2983	9.58619	11.3009	11.9011	11.2048	10.5076	10.5423
ENSG00000010671	8.40035	8.1452	9.45938	0	8.93193	7.78993	9.60451	8.52203	0	9.95072	10.0125	9.42794	10.4164	8.20909	7.70618	7.17287
ENSG00000010704	6.41311	10.9482	11.5453	7.78633	8.41863	7.78993	9.52056	10.1044	9.57562	6.50579	8.70144	8.84403	10.4164	8.20909	7.70618	7.84719
ENSG00000010803	12.5048	12.3103	11.85	12.3036	11.3355	11.6583	12.0991	12.5183	12.7169	11.8825	11.6874	13.089	11.9517	13.0624	12.2845	11.6993
ENSG00000010810	14.1309	14.2276	13.9652	13.8673	13.767	14.4321	14.5534	13.6881	13.528	14.0749	14.0683	14.3004	12.9762	13.7893	13.9848	13.1942
ENSG00000010818	15.4295	14.7251	15.1509	15.8132	15.2777	14.9534	15.1345	15.437	15.2788	15.2041	15.6259	16.0841	14.2124	15.6051	15.2577	15.9964
ENSG00000010932	0	8.1452	0	0	0	0	3.96988	0	0	6.50579	0	0	9.6801	0	0	4.89039
ENSG00000011007	12.4838	12.5327	12.0426	12.6869	12.5262	12.6081	12.6097	12.7662	12.9662	12.4674	12.518	12.1631	12.6786	13.0117	12.8694	12.4778
ENSG00000011009	9.85706	10.1414	9.04502	9.78142	10.4155	10.8431	9.60451	10.5191	10.7969	9.49183	9.58619	10.1641	11.2639	9.7908	10.2854	10.4858
ENSG00000011021	13.2542	12.8952	12.9494	13.9697	13.624	13.3279	13.2103	12.9777	13.4318	12.5345	12.9891	13.699	12.9265	13.3336	13.1424	13.4558
ENSG00000011028	8.40035	10.9482	11.043	9.78142	9.77862	11.6252	9.26939	10.5191	10.3118	10.5782	9.17963	7.84716	11.6788	9.20665	9.02396	8.16787
ENSG00000011052	11.6445	11.1407	11.4578	11.9501	12.538	12.176	11.4527	12.2188	12.7169	12.5124	11.7625	12.6991	12.8485	11.905	12.4	11.9498
ENSG00000011083	11.951	11.6	11.3648	12.2395	12.4899	10.1066	10.8642	11.8404	12.7963	9.66153	10.9117	11.7482	11.6788	12.292	9.02396	12.3647
ENSG00000011105	10.2047	11.7255	12.1015	10.103	10.363	11.6907	10.5051	10.1044	12.4153	10.8126	9.67771	10.1641	12.6172	10.79	11.2234	12.3647
ENSG00000011114	13.2036	13.3882	13.0722	13.5078	12.9648	12.6744	13.5295	13.3762	12.6894	13.1904	13.3833	12.748	12.1812	12.2045	13.7328	12.7953
ENSG00000011132	10.2047	9.14265	10.2659	10.7806	10.6954	11.3283	9.87627	10.8408	11.3113	8.49383	8.90452	0	11.7942	11.6641	10.87	9.92985
ENSG00000011143	10.567	9.14265	10.2659	10.103	9.51591	9.78503	9.87627	10.5191	10.7969	8.08013	9.41059	11.3009	9.90224	9.7908	9.28653	10.3339
ENSG00000011198	10.3041	10.7259	8.46143	10.3658	10.0678	10.3695	10.7085	8.52203	9.57562	10.1915	10.0978	9.84246	9.90224	10.2054	9.5086	9.30263
ENSG00000011201	13.0545	11.3106	11.9812	12.4805	12.3887	12.4841	13.9556	11.8404	10.3118	12.7938	13.2064	13.3646	11.2639	10.2054	10.0226	9.70063
ENSG00000011243	13.3387	12.5327	12.7429	13.4238	12.9735	13.5909	12.5509	13.8401	13.3639	11.9496	12.5149	12.9285	13.7517	13.9592	13.2072	13.0937
ENSG00000011258	11.5665	11.6	11.85	11.3653	11.4655	11.5565	12.418	11.8404	11.4487	11.6997	12.3886	12.1631	11.2639	10.5271	12.5821	12.145
ENSG00000011260	11.1516	11.3106	10.0437	10.7806	11.6075	11.3689	11.1422	10.8408	11.0769	12.0448	11.6708	11.8413	11.8487	10.79	11.4002	11.3333
ENSG00000011275	13.362	13.2695	13.1299	13.1375	13.2725	13.2098	13.6297	13.2731	13.7168	13.2314	13.5008	13.089	13.2433	12.9048	13.6536	13.172
ENSG00000011295	12.9508	12.7842	12.7055	12.6869	12.7971	12.4655	12.7267	12.1034	11.7965	13.0446	13.1556	12.9285	11.6174	12.0119	11.6539	12.7115
ENSG00000011304	12.2293	11.9478	12.7055	12.6869	11.6075	12.9129	12.3385	12.1034	13.0113	11.6196	11.0889	11.8413	12.6482	12.728	12.7439	11.9706
ENSG00000011332	11.606	12.1404	11.4578	12.102	11.2224	11.2865	10.415	11.326	12.7963	11.4445	10.3689	11.7482	13.0477	12.4524	10.6071	11.4561
ENSG00000011347	14.581	14.2276	13.6072	14.9597	14.4495	14.3734	13.687	14.4008	15.1232	14.4899	13.6395	14.4992	14.9638	14.9724	12.2845	14.873
ENSG00000011376	11.8883	12.2279	11.9171	10.9504	11.3625	11.9267	11.351	10.8408	12.2745	11.4903	11.6313	12.1631	11.4158	12.5264	11.2848	11.5418
ENSG00000011405	14.8556	14.6637	14.7242	14.3497	14.372	14.1469	15.5204	14.4008	13.7962	14.4324	15.3845	15.1538	12.5199	14.135	14.7973	14.2714
ENSG00000011422	9.39822	10.1414	10.0437	0	7.20184	10.6588	9.49145	9.52006	9.57562	9.95072	7.82986	7.84716	11.5533	11.0123	10.5076	9.23562
ENSG00000011426	12.2544	12.9983	14.4798	13.7341	14.2971	14.9264	14.1521	15.1328	14.7303	14.2713	14.4976	14.1264	12.0937	14.6961	16.5179	15.0983
ENSG00000011451	11.7888	12.2279	13.0121	12.8244	12.0668	12.6249	12.0248	11.6885	13.7031	11.9165	11.455	12.596	13.3414	13.6637	12.4	12.4922
ENSG00000011454	14.2099	14.4256	14.1298	14.1549	14.523	14.2374	14.3826	14.2995	14.6035	14.5452	14.8078	14.8962	13.2433	14.7588	15.0392	14.4297
ENSG00000011465	12.3505	12.7253	12.7795	12.9894	11.6736	12.0568	13.6741	11.8404	11.6896	11.8478	12.1969	10.6491	11.4862	12.0119	10.5076	12.4485
ENSG00000011478	6.41311	10.1414	9.45938	8.78306	9.41652	9.00859	7.34308	9.52006	9.79774	8.49383	7.4691	0	9.90224	8.20909	7.70618	8.65186
ENSG00000011485	12.8881	13.1403	12.4576	13.0654	13.1386	12.9129	12.4257	12.6058	12.8219	12.8651	12.9229	12.7953	13.0935	12.292	12.5324	13.0408
ENSG00000011523	13.1906	13.0945	12.8498	12.7342	12.9201	12.7064	13.0398	11.9779	12.9889	12.6799	13.1675	12.8855	12.9515	12.6639	12.4274	12.9548
ENSG00000011566	12.9354	11.9478	12.7429	12.638	13.1386	12.3072	13.1878	12.6058	11.8471	13.1765	13.1556	12.5416	11.4862	12.1114	12.4274	12.411
ENSG00000011590	0	10.1414	8.46143	0	0	7.20823	6.69607	0	7.00008	7.49783	0	7.84716	10.2645	8.20909	8.28884	6.85344
ENSG00000011600	9.71972	0	0	9.36693	10.3086	10.3695	9.89862	10.1044	7.99443	9.66153	10.03	7.84716	9.41742	8.20909	6.71308	8.01642
ENSG00000011638	6.41311	0	9.04502	0	8.93193	8.78667	8.20157	0	7.00008	8.81496	8.05134	9.84246	10.0947	0	9.28653	8.01642
ENSG00000011677	11.92	10.1414	10.9175	11.8676	12.8646	10.8996	11.9412	11.326	10.8964	11.6997	12.474	12.485	11.3419	11.0123	9.28653	11.051
ENSG00000012048	10.6449	10.7259	11.85	10.7806	10.8932	11.3689	11.5476	10.8408	11.3816	11.3484	11.5244	10.1641	11.5533	11.7896	12.808	11.0895
ENSG00000012061	12.1777	11.9478	12.265	11.6871	11.6519	11.9537	11.6167	11.6885	12.3814	11.3973	11.7093	12.0112	12.5199	12.5968	12.0919	12.3006
ENSG00000012124	9.85706	11.3106	11.5453	9.78142	12.3078	14.0812	11.1608	12.9106	11.9433	11.7756	10.9304	10.8417	11.9517	11.905	14.1751	11.5418
ENSG00000012171	10.9818	12.3883	12.7795	12.5874	12.4777	14.5822	11.8975	11.8404	13.1387	11.0141	11.3476	11.7482	13.181	13.2918	14.8842	13.1403
ENSG00000012174	11.2546	11.9478	11.2653	10.7806	11.7973	10.9541	11.9519	11.6885	10.6901	11.8478	11.9486	11.3009	11.2639	11.3747	11.0219	11.9287
ENSG00000012211	0	8.1452	8.46143	0	7.20184	9.00859	7.20647	8.52203	8.57751	7.49783	6.66784	7.84716	9.6801	8.20909	8.70273	7.84719
ENSG00000012223	0	8.1452	10.0437	0	6.62177	10.0072	9.52056	0	7.00008	9.07746	5.27626	7.84716	10.4164	8.20909	6.71308	6.44256
ENSG00000012232	13.5255	13.4978	13.8837	13.3035	13.382	13.5384	12.9491	12.6882	13.4967	12.8651	12.7492	13.0505	13.2433	13.4523	12.6995	13.4222
ENSG00000012504	0	0	8.46143	0	5.63635	7.20823	5.49212	0	0	6.50579	4.70979	0	9.09602	0	0	0
ENSG00000012660	13.5151	13.0945	12.9494	12.5874	12.9648	13.0315	13.6595	12.6882	11.5128	12.8994	13.3731	13.5959	12.1381	11.2048	12.6995	12.8184
ENSG00000012779	10.3041	9.72676	10.9175	9.36693	9.06917	11.2434	11.5263	10.8408	9.57562	10.0761	10.0473	7.84716	11.094	0	8.70273	9.23562
ENSG00000012817	13.5255	12.4623	0	13.3345	0	0	0	0	13.1588	12.9978	3.76389	13.3005	11.6174	8.20909	9.02396	13.5553
ENSG00000012822	14.2603	13.4978	13.4575	14.1374	13.9514	14.3483	13.8578	14.2461	14.2556	13.8387	13.6885	13.8183	14.4422	14.2917	14.5131	14.131
ENSG00000012963	12.279	11.7255	12.0426	12.365	12.4528	11.8427	12.2544	12.2188	11.0769	12.8476	12.5816	12.0112	11.2639	11.7896	12.3434	12.2421
ENSG00000012983	13.4515	12.9476	13.5018	12.9894	13.4081	13.7454	13.8247	13.8036	12.8716	13.5774	14.0134	13.3956	11.9517	13.2918	14.5322	13.7479
ENSG00000013016	13.5959	12.1404	12.6275	14.0087	14.107	13.408	12.8551	13.6057	13.6036	14.2581	13.3279	13.9703	13.7228	13.7279	12.6995	13.9469
ENSG00000013275	12.5461	11.6	11.6277	12.6869	12.5142	11.3689	11.7393	11.326	11.6896	12.933	12.2313	12.3006	12.5855	11.7896	12.1258	12.5065
ENSG00000013288	12.9962	12.5327	12.8838	12.5349	12.8834	13.0812	12.3907	13.2731	12.9431	11.8825	12.3715	13.163	12.6172	12.7894	12.2541	12.596
ENSG00000013293	13.4623	12.4623	12.9494	13.3946	14.2292	12.176	13.1085	13.4251	12.311	15.0861	13.8148	13.841	13.1596	12.292	12.7869	13.6387
ENSG00000013297	11.2546	11.8409	12.0426	12.6869	13.0166	14.2041	13.208	13.2731	12.159	12.4674	12.4993	11.4264	12.6482	13.6306	14.3432	14.4446
ENSG00000013306	11.0972	9.72676	10.7801	11.4807	11.3625	11.7224	10.4905	12.2188	11.896	10.3978	10.194	11.5418	11.8487	12.3744	11.4002	11.1814
ENSG00000013364	11.204	12.2279	12.4118	11.1024	10.1319	12.9668	11.8	11.6885	11.4487	11.9496	10.1626	10.8417	13.6481	12.4524	12.6995	11.1814
ENSG00000013374	12.4838	12.1404	12.4576	11.9501	12.5142	12.5206	12.5995	12.9777	12.1985	12.4208	12.4772	12.5416	12.1812	12.9593	13.4136	12.6485
ENSG00000013375	12.0688	11.6	11.4578	11.5876	12.0168	11.4843	12.5545	12.8402	10.16	12.1049	12.7009	11.7482	11.4158	12.0119	11.6539	11.7602
ENSG00000013392	11.5258	10.7259	10.4584	10.7806	11.3081	10.0072	10.9416	10.5191	9.79774	11.4445	11.8683	11.1634	10.7946	10.2054	9.5086	10.7486
ENSG00000013441	14.3387	13.9475	14.0573	13.9697	14.4928	13.8496	15.0378	14.5842	13.2927	14.141	14.7411	14.0308	12.3791	13.5263	14.7105	13.899
ENSG00000013503	11.0406	11.1407	11.043	10.3658	11.4902	10.1997	11.3016	11.6885	10.16	10.95	11.5428	11.3009	10.7946	9.7908	9.87073	10.9709
ENSG00000013523	12.0688	12.0473	12.4576	12.365	12.1309	12.5385	12.565	12.1034	12.5126	11.1909	12.0333	12.1631	11.6174	12.7894	11.4547	12.1721
ENSG00000013561	12.2037	12.5998	12.545	11.9501	12.3216	11.9802	12.6951	12.6058	12.2745	12.9494	12.9369	12.3647	11.094	12.5968	13.1588	12.3169
ENSG00000013563	9.85706	11.3106	11.1584	11.3653	10.1932	10.3695	10.2335	10.5191	11.2373	9.07746	10.462	11.3009	11.1815	11.0123	10.4008	10.4269
ENSG00000013573	10.2047	11.9478	11.9812	10.5881	11.3081	12.0814	9.12525	11.8404	11.2373	10.8829	8.41271	10.4269	11.7377	11.5266	12.4	11.0704
ENSG00000013583	10.8563	10.463	9.45938	8.78306	10.5149	10.3695	10.5761	8.52203	10.16	10.6606	10.6432	8.84403	11.001	9.20665	10.2854	10.2344
ENSG00000013588	0	9.72676	10.9175	0	0	9.00859	9.54909	8.52203	8.57751	9.07746	4.70979	7.84716	11.9011	10.2054	8.28884	7.43424
ENSG00000013619	11.92	11.3106	11.5453	11.3653	11.2224	11.7534	11.4752	12.4252	12.4153	11.5347	11.2762	11.4264	12.1812	12.1114	10.87	11.6742
ENSG00000013725	7.98674	11.1407	10.0437	0	7.93488	8.52429	7.46787	0	8.9916	8.49383	6.98693	7.84716	11.5533	9.20665	9.5086	8.75115
ENSG00000013810	9.20588	10.7259	10.6282	9.78142	9.41652	9.37054	9.04739	9.52006	0	10.2983	8.35842	10.1641	11.6788	9.20665	9.87073	9.79673
ENSG00000014123	12.6251	12.8407	12.265	12.4239	12.5498	11.7224	13.2456	12.4252	11.7441	12.6799	13.3662	12.7953	11.3419	11.0123	12.8287	12.0892
ENSG00000014138	10.3041	10.463	10.7801	10.7806	9.85653	10.3695	9.96365	8.52203	9.57562	9.81336	10.2397	9.84246	11.1815	9.20665	10.4008	10.5143
ENSG00000014164	11.1516	10.9482	10.7801	10.7806	10.363	11.199	10.1428	11.1037	11.6896	9.95072	9.86458	10.6491	11.7377	11.0123	9.5086	11.4853
ENSG00000014216	11.7184	12.7253	12.8838	12.6869	11.9473	12.9668	11.6696	12.2188	12.7169	11.8478	11.4223	12.4261	13.0477	12.4524	11.0922	12.4485
ENSG00000014257	7.40462	9.14265	10.4584	8.78306	5.63635	8.52429	9.83052	9.52006	7.99443	7.49783	8.61147	7.84716	9.41742	0	6.71308	4.89039
ENSG00000014641	13.736	12.5327	12.1581	14.2556	14.57	12.6744	13.3261	13.2187	12.9889	14.8118	14.9021	14.3645	12.7374	12.5968	11.8696	14.5655
ENSG00000014824	13.2417	12.8952	12.7429	13.3035	13.8972	12.7836	13.0941	13.2187	12.1985	14.0673	14.1049	13.8633	11.2639	12.8483	13.4136	13.2715
ENSG00000014914	10.567	10.1414	11.2653	0	10.5149	11.2434	11.3671	9.52006	10.5747	10.8126	9.58619	10.4269	11.4862	9.7908	10.4008	9.48678
ENSG00000014919	11.5258	12.0473	11.5453	11.2398	11.1313	11.3283	11.782	9.52006	10.7969	11.6602	11.7729	11.6487	10.5538	10.79	11.3437	11.0704
ENSG00000015133	11.2546	11.9478	11.85	10.7806	10.466	12.5025	10.7582	11.1037	10.9895	9.81336	10.3271	10.1641	12.4156	10.79	10.7001	9.70063
ENSG00000015153	12.1243	12.0473	12.502	12.5874	12.6734	11.8993	12.6726	12.3257	11.4487	12.9819	12.69	11.6487	11.7377	11.2048	11.9476	11.9287
ENSG00000015171	13.9431	13.7841	13.8668	14.2393	13.7467	13.9534	14.056	14.1031	13.8468	14.5178	14.4849	14.6483	12.794	14.5262	14.6993	14.2672
ENSG00000015285	7.98674	10.463	9.45938	7.78633	8.41863	9.90039	9.68385	8.52203	8.9916	7.49783	9.04862	7.84716	11.094	0	7.70618	7.84719
ENSG00000015413	0	8.1452	8.46143	0	0	6.21795	4.92309	0	0	7.49783	0	0	9.09602	0	6.71308	0
ENSG00000015475	10.4845	9.14265	10.0437	11.2398	10.608	10.1997	10.046	11.326	10.6901	10.0761	10.4095	10.8417	10.5538	10.2054	9.28653	11.2509
ENSG00000015479	16.146	15.2591	15.7611	15.9497	16.3367	15.6142	16.0692	15.858	15.5318	16.896	16.789	16.1492	15.3126	15.6961	16.4323	16.2122
ENSG00000015520	0	9.72676	7.46551	0	7.20184	7.78993	5.49212	0	8.9916	0	3.76389	7.84716	9.09602	9.7908	7.70618	6.44256
ENSG00000015532	11.2546	11.4625	11.6277	10.7806	10.7778	11.8427	10.2853	8.52203	11.4487	10.2983	9.82509	9.42794	11.5533	11.5266	10.7875	10.7725
ENSG00000015568	15.8596	14.9981	15.3582	15.5347	15.7606	15.2401	16.0255	15.9527	14.9832	16.3694	16.0158	15.4259	14.5364	15.4804	15.0031	15.907
ENSG00000015592	13.9431	12.1404	12.9169	13.846	13.9559	13.4653	12.7667	13.3762	13.7702	13.2844	13.7103	13.9284	14.1269	14.0116	13.0214	14.2397
ENSG00000015676	14.1241	13.9982	14.2648	13.9893	14.2437	14.4464	13.7062	14.0728	14.5887	13.5234	14.0428	14.2672	14.1379	14.135	14.0744	14.3763
ENSG00000016082	0	0	7.46551	0	0	6.21795	4.92309	0	0	6.50579	0	0	10.6792	0	0	5.86586
ENSG00000016391	11.5665	12.4623	13.2124	12.7342	11.3355	11.8712	11.9572	12.4252	12.2745	11.4445	11.614	12.0112	12.1381	11.7896	12.7656	11.8071
ENSG00000016402	9.85706	10.1414	10.2659	8.78306	7.93488	9.65965	8.57896	0	8.9916	7.49783	9.17963	8.84403	9.90224	10.2054	9.70099	8.01642
ENSG00000016490	0	0	9.04502	0	0	0	4.92309	0	0	0	0	0	9.90224	0	0	5.86586
ENSG00000016602	7.40462	9.14265	9.7809	10.5881	9.6089	9.52233	10.7336	10.1044	7.00008	8.81496	9.80494	7.84716	9.09602	10.79	12.2541	10.9078
ENSG00000016864	11.204	10.463	9.45938	11.2398	11.5848	10.5917	11.3831	11.6885	10.3118	11.1343	11.7415	11.3009	10.2645	11.3747	10.7001	11.0314
ENSG00000017260	13.9276	12.8952	13.2648	13.9697	14.2582	13.3584	14.0696	13.7661	13.3812	14.3847	14.3722	14.1264	12.6172	13.6637	13.8892	13.6959
ENSG00000017427	10.0978	11.1407	9.45938	10.7806	10.7778	0	10.2682	10.5191	9.79774	11.1343	10.9304	10.8417	10.7946	9.20665	7.70618	8.30491
ENSG00000017483	8.72143	11.1407	10.4584	8.78306	7.20184	9.52233	9.49145	10.1044	11.3113	6.50579	7.12339	8.84403	10.2645	8.20909	10.7875	8.75115
ENSG00000017797	13.8224	13.6321	13.7794	14.2061	13.7052	13.6743	13.7437	14.1329	14.0332	13.8562	13.8968	13.9495	13.6633	14.5441	14.8491	13.8717
ENSG00000018189	15.1938	14.5664	14.6173	15.2061	15.7091	14.6579	15.3424	14.5842	14.4067	16.0559	15.747	15.2755	13.9008	14.6137	15.1587	15.0271
ENSG00000018236	15.435	14.7549	14.8324	15.319	16.0143	14.4885	14.8478	14.6881	14.1588	15.029	15.886	15.8009	13.0935	13.2918	13.5323	14.7067
ENSG00000018280	10.6449	11.7255	11.7057	10.103	10.6954	13.1411	12.1135	11.1037	10.5747	10.8829	10.449	7.84716	12.0937	11.3747	10.2854	10.6232
ENSG00000018408	13.1242	13.8406	13.7973	12.1724	12.4275	13.3884	14.8992	12.8402	12.5436	15.2448	12.4993	12.0891	13.8748	13.4523	13.994	12.0604
ENSG00000018510	11.8883	11.7255	12.2125	12.0281	12.7872	12.0568	13.0272	10.8408	10.8964	12.933	12.7359	12.6485	11.3419	11.0123	12.6768	12.1174
ENSG00000018607	7.40462	9.72676	8.46143	7.78633	5.63635	6.21795	6.69607	9.52006	7.00008	0	6.47722	0	10.4164	0	0	5.86586
ENSG00000018610	10.7892	11.1407	10.7801	9.78142	11.3081	10.4474	9.98469	8.52203	10.6901	11.2453	10.7733	11.6487	9.41742	9.7908	11.2848	10.7486
ENSG00000018625	16.6594	18.2949	18.0757	16.8883	16.889	18.0611	16.7914	16.431	17.2426	15.5122	17.0755	17.8196	15.5487	15.6051	16.1811	16.0289
ENSG00000018699	10.2047	8.1452	10.7801	11.1024	9.69625	10.0072	11.0849	11.1037	10.6901	10.8126	10.194	10.6491	9.6801	9.7908	10.6071	10.4566
ENSG00000018869	10.3971	9.14265	9.04502	9.36693	9.6089	7.20823	10.415	8.52203	8.9916	9.07746	10.2986	10.4269	8.09865	8.20909	8.28884	8.75115
ENSG00000019102	0	8.1452	7.46551	7.78633	0	0	5.89912	0	0	0	4.70979	0	9.09602	0	7.70618	4.89039
ENSG00000019144	13.6056	14.6479	14.5659	14.5078	14.335	15.9666	14.1843	14.747	14.6753	14.0749	13.4019	13.8854	15.4814	15.9047	16.946	15.0332
ENSG00000019169	0	0	0	0	0	0	5.49212	0	0	0	6.47722	0	0	0	0	6.44256
ENSG00000019186	0	9.72676	8.46143	0	5.63635	0	4.92309	0	7.00008	8.49383	5.99825	0	10.2645	0	7.70618	5.86586
ENSG00000019485	12.279	12.3103	12.545	12.3036	12.0668	12.1987	11.788	12.2188	12.8716	11.2978	11.6596	11.3009	13.0708	12.5264	11.6997	12.5206
ENSG00000019505	13.7091	11.3106	11.4578	13.2394	13.7771	12.3686	12.497	12.9777	12.9431	13.1624	13.4611	13.8633	12.5199	12.5968	10.4008	13.5859
ENSG00000019549	7.40462	8.1452	8.46143	0	7.61443	7.20823	7.6891	0	0	8.81496	7.82986	0	9.09602	0	0	4.89039
ENSG00000019582	14.0035	13.4978	12.9494	14.3344	14.1579	14.4653	15.1168	14.6679	12.0335	14.0368	14.7264	13.5959	14.561	12.3744	12.2845	13.0937
ENSG00000019991	12.3505	10.7259	11.043	11.1024	10.5622	9.65965	13.0623	9.52006	8.57751	12.4901	11.5549	11.0115	11.5533	9.7908	9.28653	8.16787
ENSG00000019995	13.4296	13.3497	13.1299	13.3345	13.3145	13.1528	13.5384	13.3762	12.8219	13.8562	13.7211	13.3956	12.8215	13.2487	13.994	13.5449
ENSG00000020129	15.4432	14.6947	14.1578	15.8987	15.6432	16.001	14.1797	15.088	16.1181	14.9534	15.1644	15.5958	16.0649	15.8977	13.8491	16.2546
ENSG00000020181	11.1516	12.0473	12.1581	11.6871	10.5149	10.9541	10.9089	10.1044	12.0335	9.49183	9.7845	10.6491	11.4862	11.905	11.2848	10.5698
ENSG00000020219	0	10.1414	8.46143	0	0	7.20823	3.96988	0	7.99443	6.50579	0	0	10.2645	9.20665	0	5.86586
ENSG00000020256	10.7892	10.7259	10.2659	11.6871	10.5149	10.7229	10.1428	10.5191	10.6901	10.3978	10.2246	11.0115	11.001	11.2048	8.70273	10.5967
ENSG00000020426	12.0688	12.1404	11.9812	11.7802	11.9293	11.106	12.1605	11.9779	11.896	12.6799	12.5486	12.596	10.7946	11.7896	11.7871	11.7721
ENSG00000020577	14.0827	14.2487	14.1853	13.4523	13.3145	14.5865	14.8232	14.01	14.3464	13.9977	12.9689	13.6484	14.3696	14.3941	14.7437	13.1898
ENSG00000020633	7.40462	10.463	9.04502	7.78633	8.19694	9.20089	8.12783	0	7.99443	8.08013	7.24806	8.84403	10.7946	9.20665	6.71308	7.17287
ENSG00000020922	12.0403	11.3106	11.85	12.5349	11.6519	11.8712	12.3749	12.3257	12.1184	11.8478	12.5846	11.5418	11.1815	12.2045	12.5575	12.2591
ENSG00000021300	14.4889	15.7622	16.0903	15.2474	14.9425	15.9782	14.6854	15.4606	17.0683	13.5985	14.8366	16.2714	15.4288	16.399	17.2345	16.3423
ENSG00000021355	10.9204	10.7259	11.4578	10.103	8.93193	10.2871	11.8293	10.1044	9.57562	11.3973	10.9211	9.84246	10.9015	9.7908	11.6997	10.0517
ENSG00000021461	7.40462	9.72676	8.46143	7.78633	7.20184	6.21795	7.34308	0	7.00008	9.07746	5.99825	0	8.68186	8.20909	6.71308	4.89039
ENSG00000021488	6.41311	0	9.45938	7.78633	7.61443	7.20823	7.78817	0	9.31296	6.50579	5.68196	0	9.6801	0	6.71308	7.84719
ENSG00000021574	12.3963	12.2279	12.4576	11.8676	12.6185	11.8135	12.8204	12.4252	12.0766	12.8476	12.7933	12.4261	11.3419	11.7896	13.2844	12.4261
ENSG00000021645	14.6441	13.3102	13.2904	14.7106	14.523	13.9332	14.0397	14.8401	14.4235	14.766	14.5613	15.0308	14.2931	14.5441	14.8891	14.7761
ENSG00000021762	12.0111	12.0473	10.7801	11.2398	10.9297	12.328	11.3671	10.8408	12.237	10.6606	10.1467	11.1634	12.1812	12.4524	11.1593	11.9706
ENSG00000021776	13.2291	13.4256	13.3401	13.2062	13.421	12.7685	13.6774	13.4724	12.159	13.6295	13.857	13.1986	12.1812	13.0117	13.4136	13.1311
ENSG00000021826	9.20588	12.0473	11.2653	8.78306	10.7372	9.37054	10.8642	10.1044	10.5747	9.95072	10.597	10.1641	11.5533	11.0123	10.7001	10.9078
ENSG00000021852	0	8.1452	8.46143	0	0	0	3.96988	0	0	6.50579	4.70979	0	9.90224	0	0	0
ENSG00000022267	14.0255	13.0945	13.2904	13.6625	13.5672	13.221	14.2906	12.9777	12.7169	13.6089	14.111	13.9495	12.2636	13.1586	13.0917	13.0602
ENSG00000022277	12.5662	12.6639	12.8498	12.4805	12.8646	12.9535	12.3548	12.6058	12.6614	12.7568	12.8436	13.3956	13.2433	13.2044	13.6652	12.8855
ENSG00000022355	14.3905	11.6	12.502	14.5347	14.9756	11.4084	13.5891	13.6057	12.4485	14.4028	14.5416	14.0109	12.6172	11.3747	11.0922	14.2839
ENSG00000022556	8.40035	10.1414	10.2659	0	7.61443	9.20089	6.88698	11.1037	10.4492	9.29947	9.67771	9.42794	10.7946	8.20909	8.70273	8.01642
ENSG00000022567	12.7713	12.0473	13.0121	13.5348	12.6407	11.8993	12.6265	12.3257	13.4807	12.0137	12.4054	13.0505	13.1596	14.0869	12.4809	13.4667
ENSG00000022840	13.1105	13.4978	13.6072	12.9499	13.5438	13.878	13.2103	13.4724	14.0657	13.2844	13.2198	13.9071	13.7373	13.6962	13.9185	13.524
ENSG00000022976	10.567	11.3106	11.1584	9.36693	9.77862	11.106	10.251	10.5191	9.99018	9.07746	10.2841	10.1641	11.2639	11.5266	10.2854	10.8417
ENSG00000023041	11.7184	11.3106	11.2653	11.3653	11.6299	10.8431	11.5046	11.5186	10.4492	11.5778	11.6198	12.0112	9.41742	10.5271	11.6997	10.9291
ENSG00000023171	14.561	14.33	13.5867	14.4941	14.6624	14.2807	13.9663	13.8401	14.5124	14.0824	14.1535	14.2839	13.9264	13.9322	12.1258	14.7702
ENSG00000023191	12.1777	12.3883	12.4118	12.3036	12.1309	12.8991	11.9519	11.9779	13.0764	11.5347	11.7039	12.0112	13.0004	12.3744	12.5324	12.8298
ENSG00000023228	14.7493	13.9475	14.4461	14.9893	15.0144	14.3982	14.5993	14.3511	14.4646	14.614	15.0101	15.216	13.6481	14.2043	14.1751	14.873
ENSG00000023287	14.896	14.2899	14.4232	15.2797	15.2883	14.1929	15.0982	15.1906	14.7235	15.6598	15.4573	15.5274	13.2833	15.135	15.2031	15.1217
ENSG00000023318	12.5256	12.2279	12.1581	12.5349	12.2221	11.6907	12.5116	11.8404	10.16	12.8476	12.4612	12.3006	11.2639	10.5271	11.2848	11.5963
ENSG00000023330	12.4624	12.1404	11.1584	12.0281	12.538	12.0317	11.4067	11.1037	11.9433	12.245	12.0071	11.8413	11.9011	11.2048	11.3437	12.108
ENSG00000023445	10.3971	10.463	11.6277	8.78306	10.7778	10.2871	11.9304	8.52203	10.16	10.2983	10.0643	9.84246	10.6792	10.2054	10.87	9.23562
ENSG00000023516	16.2099	15.0827	15.3339	15.8726	16.2473	15.2592	16.0462	15.766	15.2649	16.258	16.6911	16.3684	13.9137	15.2917	15.7077	15.695
ENSG00000023572	9.20588	0	0	9.36693	9.51591	7.20823	8.52252	8.52203	8.57751	10.0761	9.17963	7.84716	9.09602	9.20665	8.70273	8.75115
ENSG00000023608	10.0978	9.72676	9.7809	9.78142	10.363	9.37054	11.0047	10.8408	10.16	9.81336	10.5001	10.1641	9.90224	8.20909	10.4008	9.48678
ENSG00000023697	9.39822	10.463	9.45938	9.78142	9.69625	9.20089	10.3516	9.52006	9.57562	9.66153	10.3551	9.42794	9.90224	10.2054	11.0922	10.2344
ENSG00000023734	12.8392	12.5998	12.1015	12.1724	13.4464	12.6581	12.5439	11.6885	12.7703	13.6089	12.9847	13.089	12.9265	13.0117	13.3141	12.485
ENSG00000023839	6.41311	8.1452	9.04502	0	8.61074	8.52429	7.6891	10.1044	7.00008	8.49383	6.66784	0	10.0947	9.20665	9.5086	8.43006
ENSG00000023892	8.72143	9.14265	7.46551	7.78633	8.61074	9.52233	9.08685	10.8408	10.3118	9.07746	9.01392	9.42794	10.5538	0	8.70273	9.01363
ENSG00000023902	12.1777	12.1404	12.4118	11.1024	11.8928	12.8133	11.8467	11.6885	12.4809	12.5124	11.9577	12.748	13.9264	12.3744	11.7871	12.1811
ENSG00000023909	12.0968	12.0473	11.1584	11.2398	11.2224	10.7229	12.6431	11.1037	10.7969	12.4208	11.6708	11.0115	10.4164	9.7908	10.5076	10.9709
ENSG00000024048	13.9353	13.5325	13.4347	13.5348	13.9425	13.776	14.2433	14.1031	13.2743	14.0291	14.3384	14.0109	12.1381	13.6962	13.7868	13.6707
ENSG00000024422	11.484	12.5327	12.0426	10.7806	11.1623	12.1529	12.055	10.8408	11.7441	11.2978	9.84497	11.0115	12.5531	12.728	11.9476	10.7959
ENSG00000024526	7.40462	9.14265	8.46143	7.78633	7.20184	8.52429	8.57896	9.52006	7.00008	8.81496	7.98123	8.84403	8.09865	8.20909	0	8.84405
ENSG00000024862	11.3035	9.14265	9.45938	10.7806	11.6299	10.6588	11.1422	10.1044	8.9916	10.5782	11.1934	11.6487	10.4164	9.7908	10.5076	10.3656
ENSG00000025039	13.0545	11.7255	12.5868	12.8244	12.9735	12.7064	12.8175	12.2188	12.8219	13.4325	13.2387	13.089	12.0937	12.5264	13.1257	12.2591
ENSG00000025156	12.0688	10.7259	11.3648	11.6871	11.6736	10.8996	11.4067	10.8408	10.4492	11.6196	12.1457	11.0115	9.90224	9.20665	12.159	11.4996
ENSG00000025293	13.3962	12.8407	13.0722	13.1375	13.1922	13.006	13.1181	13.7661	13.055	13.0599	13.3048	13.163	12.8215	12.728	13.6301	13.1449
ENSG00000025423	9.39822	10.463	9.04502	7.78633	8.19694	9.37054	8.05012	0	9.79774	9.29947	9.84497	7.84716	10.6792	0	10.5076	9.16535
ENSG00000025434	8.72143	11.1407	10.2659	9.36693	9.93046	10.5917	9.73441	9.52006	8.9916	9.29947	8.30201	9.42794	10.0947	10.5271	9.5086	9.48678
ENSG00000025708	8.72143	9.72676	10.0437	7.78633	7.20184	11.199	9.85358	9.52006	9.57562	9.81336	8.70144	7.84716	11.4862	9.7908	10.6071	8.84405
ENSG00000025770	11.3966	10.7259	11.2653	11.4807	11.6519	11.5209	10.7582	12.5183	11.6331	11.2978	11.0293	10.8417	12.0937	12.0119	11.6997	11.7117
ENSG00000025772	11.5258	10.9482	10.4584	11.4807	11.8742	11.4843	10.2335	11.326	10.3118	11.6196	11.2164	11.7482	11.094	10.79	9.87073	10.5967
ENSG00000025796	13.5959	13.5325	12.5868	13.2062	13.4016	12.8425	13.4218	13.3256	12.4485	13.5452	13.8992	13.6739	11.1815	13.4523	14.215	13.284
ENSG00000025800	13.9886	13.6321	13.7428	13.846	14.2033	13.9467	13.7062	13.5182	13.4646	14.1623	13.6537	14.1985	13.1596	13.4897	13.3576	13.7599
ENSG00000026025	15.1543	15.0827	15.4116	14.6625	14.6866	15.3044	17.0085	15.0573	14.3017	16.9737	14.7028	15.0889	17.6199	15.6554	14.8742	13.2673
ENSG00000026036	12.3033	12.7842	12.3156	13.1723	11.9112	13.3279	12.7818	12.5183	12.9889	11.5347	11.298	11.9287	12.5855	12.8483	12.8694	12.8745
ENSG00000026103	11.7888	11.1407	11.6277	10.103	10.466	9.37054	12.7515	10.1044	10.5747	12.3727	11.2011	11.4264	10.9015	11.0123	10.87	8.84405
ENSG00000026297	11.92	11.3106	11.9171	12.3036	12.5498	12.2648	12.8378	12.6058	11.1593	11.8122	12.8061	11.8413	12.6172	11.5266	9.28653	10.9709
ENSG00000026508	13.473	13.0472	13.4798	12.0281	13.3687	14.6373	15.8652	13.4251	12.1985	15.7472	12.5577	12.3006	14.0707	13.2918	12.4809	10.4269
ENSG00000026559	9.20588	10.463	10.4584	9.78142	10.608	10.1066	9.40044	9.52006	9.57562	9.66153	9.17963	9.84246	12.1381	9.20665	7.70618	9.42797
ENSG00000026652	13.1377	12.1404	12.4118	13.1019	13.532	13.0315	13.0989	13.7661	12.8219	12.9978	13.0967	13.3956	13.0935	13.0117	13.3718	13.441
ENSG00000026751	0	9.14265	9.04502	0	0	6.21795	7.78817	9.52006	7.00008	8.49383	5.99825	7.84716	10.5538	0	0	5.86586
ENSG00000026950	10.9204	12.5998	11.85	10.7806	11.3355	11.2865	11.77	11.1037	11.2373	11.5347	11.0805	10.8417	11.2639	10.2054	11.9476	10.3656
ENSG00000027001	9.5679	9.72676	10.4584	9.78142	8.93193	10.0072	10.0259	10.1044	9.99018	9.07746	10.3271	10.8417	10.2645	8.20909	10.4008	10.0122
ENSG00000027075	10.0978	11.6	11.5453	10.9504	10.2521	11.9537	11.2152	10.1044	11.3113	8.81496	9.65537	8.84403	11.1815	11.6641	12.4274	9.79673
ENSG00000027644	0	0	8.46143	0	0	7.78993	6.88698	0	9.31296	7.49783	0	0	10.2645	0	7.70618	0
ENSG00000027697	12.4838	11.8409	12.1581	12.6869	12.4275	11.5565	13.1181	12.2188	11.5742	12.4901	13.1675	10.6491	11.001	10.2054	12.1914	11.5828
ENSG00000027847	10.2047	11.4625	11.043	9.36693	10.0008	10.5917	9.65788	9.52006	10.7969	9.66153	9.48848	9.42794	11.7377	10.79	10.4008	10.0517
ENSG00000027869	6.41311	9.14265	7.46551	0	6.62177	7.20823	4.92309	0	8.9916	6.50579	0	0	9.90224	8.20909	6.71308	6.85344
ENSG00000028116	9.98247	9.72676	12.265	10.9504	10.5149	12.5562	11.0047	13.4724	12.7439	11.4445	11.1699	11.6487	9.90224	12.5968	14.6651	12.0507
ENSG00000028137	10.9204	12.0473	12.6275	10.7806	10.1319	12.5562	11.5687	10.5191	10.5747	11.1909	10.0643	8.84403	12.1381	8.20909	10.7875	9.79673
ENSG00000028203	13.7	12.9476	13.7428	13.3345	13.8879	13.1873	14.046	13.6475	13.3812	14.5178	14.1918	13.6739	12.3791	13.2044	13.8079	13.4558
ENSG00000028277	10.7189	11.4625	10.6282	10.7806	10.7372	9.65965	11.1328	11.1037	11.6331	9.29947	10.5494	9.84246	12.4156	11.5266	10.0226	10.1997
ENSG00000028310	12.9812	12.5998	13.2124	12.638	12.6185	13.456	12.5545	13.2187	13.1588	12.6995	12.445	13.089	13.7082	13.5966	14.0031	12.8579
ENSG00000028528	13.4406	14.2695	13.8837	13.8243	13.5497	14.0933	14.0271	14.2186	14.0332	13.8208	13.8211	14.1985	12.9265	13.2487	14.8541	14.0626
ENSG00000028839	11.3035	11.3106	11.6277	11.8676	12.0503	9.90039	11.4752	10.5191	11.1593	11.8825	11.878	10.6491	10.0947	11.2048	11.4002	11.3333
ENSG00000029153	12.0688	12.0473	11.7797	12.0281	12.1309	11.106	11.9836	12.8402	11.3113	12.1906	12.1735	12.2335	11.6788	11.3747	11.0922	11.9498
ENSG00000029363	14.8678	14.5495	14.4116	14.8779	14.7467	14.2753	15.0309	14.6474	13.6613	15.0786	15.1821	14.8067	13.7373	14.5262	14.7921	14.9231
ENSG00000029364	12.6058	12.5998	12.4118	12.5349	12.8361	12.1057	13.0373	12.5183	11.6331	12.9819	12.9553	12.5416	12.0479	11.905	11.8696	12.4559
ENSG00000029534	12.0111	11.8409	12.265	12.638	11.716	10.5917	11.4451	11.1037	12.8219	11.3973	11.4996	12.3006	13.0477	13.3743	11.7441	13.8827
ENSG00000029559	0	8.1452	0	0	0	0	0	0	7.99443	8.08013	3.76389	0	10.0947	0	0	0
ENSG00000029639	9.71972	10.463	8.46143	8.78306	9.77862	9.37054	9.98469	0	7.99443	9.81336	10.5249	9.84246	10.0947	0	9.5086	9.16535
ENSG00000029725	14.424	14.5495	14.6862	14.6625	14.6893	14.3933	14.7297	15.0417	14.8592	15.3907	15.0635	15.2503	13.5529	15.1111	16.0458	14.907
ENSG00000029993	9.71972	10.7259	11.2653	7.78633	9.93046	10.2871	10.415	0	11.0769	11.0755	10.6432	9.84246	11.4158	10.2054	10.7001	10.0902
ENSG00000030066	12.0403	10.9482	12.1581	12.0281	11.5617	11.9802	12.4712	12.8402	11.6896	11.5778	12.3333	11.1634	11.094	11.905	12.2845	12.0986
ENSG00000030110	9.98247	10.7259	10.6282	10.103	8.93193	10.1066	9.19912	11.1037	10.8964	8.49383	8.30201	9.84246	10.2645	9.7908	10.2854	9.88683
ENSG00000030304	0	9.72676	9.04502	8.78306	5.63635	0	7.05555	0	0	6.50579	6.98693	0	9.6801	8.20909	0	7.17287
ENSG00000030419	12.6817	12.5327	12.0426	12.0281	12.2512	13.0812	13.3906	12.5183	11.2373	12.0137	12.2723	11.6487	11.4862	11.905	12.2541	12.145
ENSG00000030582	11.204	9.72676	11.5453	11.1024	10.6954	11.3689	11.4298	11.5186	11.3113	10.7386	10.3412	10.4269	11.9517	11.2048	10.4008	11.0314
ENSG00000031003	14.0472	13.4256	13.7794	14.4237	13.9691	13.456	14.2937	13.9445	13.3812	14.6396	14.591	14.1447	12.6482	13.6962	14.8692	14.2693
ENSG00000031081	13.0545	14.1402	14.2518	13.6625	12.911	13.456	13.5151	12.7662	13.1387	12.7938	12.9135	13.2673	13.2228	13.5966	13.8793	12.2675
ENSG00000031691	10.2047	9.14265	7.46551	8.78306	8.61074	8.78667	9.98469	9.52006	7.99443	9.29947	10.0978	7.84716	8.09865	0	10.5076	9.09149
ENSG00000031698	13.6536	13.4978	13.0425	13.3946	14.0334	13.484	12.7908	13.7277	13.2368	14.8208	13.7817	14.2333	14.1379	13.6306	13.2844	13.7083
ENSG00000031823	12.6817	11.7255	12.6275	12.3036	12.3755	12.7222	12.1418	11.326	13.0975	11.8122	12.2426	12.4261	13.303	12.9048	12.7439	12.642
ENSG00000032219	13.6816	13.6948	13.7612	13.3035	13.532	13.4274	13.9355	13.8757	13.4646	14.2581	14.2619	13.9495	12.4156	13.9322	14.1992	13.6387
ENSG00000032389	11.6445	11.3106	11.1584	10.9504	11.4655	11.4843	11.0652	10.5191	11.6331	11.5778	11.162	11.9287	11.7942	11.6641	10.5076	11.5963
ENSG00000032444	12.8881	12.9476	12.7429	13.2394	13.0251	13.791	12.3588	12.7662	13.7962	12.5124	12.0462	12.9285	13.6633	13.1113	12.9662	13.2964
ENSG00000032742	11.5665	11.3106	11.7057	11.5876	11.3355	11.6907	11.9731	10.8408	10.8964	11.4445	11.9347	11.4264	10.6792	11.2048	12.6064	11.1635
ENSG00000033011	10.3041	11.3106	9.7809	10.7806	10.7372	10.2871	10.3994	10.1044	11.0769	10.8126	10.5125	11.0115	11.5533	10.5271	10.6071	10.7725
ENSG00000033030	11.7184	11.1407	12.265	12.102	11.0996	11.6252	11.7455	10.8408	10.6901	11.1343	11.2689	9.42794	11.4158	11.3747	11.985	11.3172
ENSG00000033050	12.7001	11.8409	12.1581	12.9499	12.6517	12.0568	11.9626	12.8402	12.4153	12.5562	12.5118	13.1986	12.7374	12.6639	11.7871	12.5136
ENSG00000033100	11.7184	12.2279	11.85	11.7802	11.6075	11.5912	11.4298	11.5186	11.9891	11.0755	10.8832	10.6491	11.8487	11.0123	10.7875	11.5828
ENSG00000033122	15.4783	14.1175	14.2123	15.0927	15.2273	15.251	15.1688	15.273	14.4483	15.5094	15.6136	15.117	13.3973	14.9185	13.8183	14.9324
ENSG00000033170	13.327	12.7842	13.4117	13.1723	12.956	12.8991	13.4466	13.4724	13.1182	13.4672	13.8223	13.1264	12.0006	13.0624	14.3858	13.4885
ENSG00000033178	13.5661	12.8407	13.3882	13.3649	13.4775	12.98	14.0067	12.8402	11.9891	13.4672	13.7868	13.011	11.2639	12.4524	12.5324	12.9018
ENSG00000033327	12.8557	14.2899	14.8497	13.8243	13.1846	15.251	13.3827	15.0573	15.8405	13.2042	13.191	14.4557	14.4422	15.8116	16.894	14.5841
ENSG00000033627	14.8515	14.1402	13.9652	14.8566	14.7312	14.6983	14.2682	14.5626	14.6327	15.0016	14.4562	14.8633	14.5529	14.8481	13.7762	14.9057
ENSG00000033800	13.9353	13.5665	13.2904	13.6625	14.107	13.3279	14.0195	13.9776	12.7169	13.8298	14.2794	14.1264	12.6786	12.5968	13.1088	13.1265
ENSG00000033867	13.6441	12.6639	12.7055	13.3345	13.4016	12.4841	13.6741	13.2187	12.1985	13.9818	13.9711	14.0308	12.0006	13.1113	12.8492	13.2964
ENSG00000034053	14.0686	13.0472	13.2648	14.1892	14.1694	13.6164	13.0672	14.162	14.2742	14.2314	13.3155	14.3004	14.3881	13.9047	13.4136	14.6272
ENSG00000034152	9.71972	10.7259	11.3648	8.78306	9.41652	11.199	10.1979	10.1044	11.0769	10.2983	8.78613	9.84246	11.4158	10.2054	10.6071	10.5143
ENSG00000034239	9.98247	9.72676	10.2659	7.78633	8.19694	7.20823	9.85358	0	9.31296	8.49383	9.27063	7.84716	10.5538	0	7.70618	4.89039
ENSG00000034510	15.7158	15.059	14.5449	15.1374	16.0909	15.1758	14.5159	14.6881	15.4645	15.6623	15.3331	15.9702	16.2882	15.471	15.417	14.677
ENSG00000034533	9.39822	10.463	11.1584	9.36693	9.30976	9.37054	9.94229	10.5191	8.57751	9.29947	10.5125	9.42794	10.4164	9.7908	10.0226	9.70063
ENSG00000034677	14.2788	14.0709	13.9169	13.3649	13.8833	13.8132	15.1269	13.6881	13.3812	14.1481	14.3541	14.3004	12.7374	14.0372	14.215	13.1494
ENSG00000034693	11.3508	10.7259	10.7801	10.103	10.8932	10.0072	11.1515	8.52203	8.9916	11.0141	11.4996	10.6491	8.09865	10.79	9.87073	10.7244
ENSG00000034713	13.2417	12.7842	12.9811	12.9894	13.5141	12.3885	13.6079	12.3257	12.0335	14.1694	14.1495	13.426	12.2636	12.728	12.8694	12.6485
ENSG00000034971	0	9.72676	8.46143	0	5.63635	7.20823	3.96988	0	7.00008	6.50579	0	0	8.68186	9.7908	0	4.89039
ENSG00000035115	12.6817	12.1404	12.265	12.5874	12.7671	12.2431	12.9624	12.5183	11.896	12.2715	12.7172	12.2335	12.1381	11.0123	12.2541	12.2506
ENSG00000035141	10.3041	10.1414	9.45938	10.103	10.608	9.20089	10.1614	9.52006	9.99018	10.5782	10.597	11.6487	11.001	10.2054	9.5086	9.23562
ENSG00000035403	12.6442	13.1403	13.2904	12.0281	12.5021	13.2647	13.6414	12.6058	12.4153	13.588	12.8312	12.4261	12.5531	12.2045	12.4809	12.1174
ENSG00000035499	6.41311	0	9.04502	7.78633	5.63635	8.52429	6.69607	0	0	8.08013	7.90753	0	8.68186	0	7.70618	7.65544
ENSG00000035664	9.20588	11.7255	11.85	9.78142	10.0008	10.1066	9.70935	10.1044	10.3118	10.1915	9.51353	7.84716	12.0479	10.79	11.9476	10.7725
ENSG00000035681	12.0403	11.8409	11.3648	12.365	11.7973	12.0814	12.2238	11.9779	11.3113	12.2975	12.4708	11.7482	10.6792	11.3747	11.4547	11.9074
ENSG00000035687	11.8559	10.7259	12.4576	12.3036	12.0831	11.8712	12.1879	12.1034	10.8964	12.1906	12.3987	10.6491	9.90224	12.1114	12.4	12.3881
ENSG00000035720	0	8.1452	7.46551	0	0	0	0	0	0	0	0	0	7.10391	0	0	0
ENSG00000035862	13.7537	13.9982	13.6274	13.4238	14.107	14.1114	14.2302	14.2461	13.6182	13.5452	13.5918	14.2672	13.0708	13.6306	13.5449	13.2589
ENSG00000035928	12.8881	13.0945	12.8498	13.0654	12.7468	13.1644	13.2779	12.4252	12.1985	13.1193	13.5785	13.4557	11.2639	13.2044	14.0481	13.2673
ENSG00000036054	12.3736	11.6	11.9171	10.7806	12.1309	11.1533	12.6029	11.5186	11.3816	12.218	12.3953	10.6491	10.6792	12.2045	12.4	11.724
ENSG00000036257	13.1242	12.4623	13.1299	13.1723	13.5787	12.5206	13.893	12.9106	12.159	13.9977	13.8223	13.6224	12.5855	12.292	13.4676	12.9286
ENSG00000036448	11.606	12.3103	11.2653	11.3653	11.0001	11.3283	11.1882	11.5186	11.7965	12.5986	11.916	11.5418	12.3031	11.5266	9.70099	11.127
ENSG00000036473	6.41311	8.1452	0	0	0	7.20823	4.92309	0	0	0	5.27626	0	8.09865	0	6.71308	0
ENSG00000036530	13.2542	12.7253	12.502	13.1375	13.0166	13.7221	12.8378	13.1032	13.1787	12.2975	13.0758	13.1986	13.1596	11.5266	11.0922	12.6677
ENSG00000036549	13.473	12.6639	13.6863	12.9093	13.6461	13.3685	13.8578	13.6475	13.5888	13.7091	14.1304	13.7479	11.9011	13.6637	14.8842	13.3995
ENSG00000036565	0	9.72676	7.46551	0	0	7.78993	7.05555	0	7.99443	6.50579	5.27626	0	9.41742	8.20909	0	5.86586
ENSG00000036672	11.1516	10.9482	11.1584	11.3653	11.4405	11.9267	11.1042	10.8408	11.5742	11.3484	10.9489	11.3009	11.9517	11.5266	11.2848	12.1899
ENSG00000036828	0	9.14265	10.9175	0	0	6.21795	4.92309	0	9.57562	9.07746	0	0	11.3419	0	7.70618	5.86586
ENSG00000037042	13.0256	12.5327	12.667	13.2062	13.2867	13.484	12.1743	12.6882	13.809	12.134	12.8337	13.7236	12.766	13.9592	13.1751	13.1449
ENSG00000037241	9.71972	10.463	9.45938	10.7806	9.85653	8.20334	9.68385	9.52006	7.00008	10.6606	10.5249	10.6491	9.6801	0	10.0226	9.97163
ENSG00000037280	9.39822	10.463	11.6277	9.36693	7.20184	11.8427	9.3364	0	9.31296	8.08013	6.98693	0	11.094	11.0123	11.0922	7.84719
ENSG00000037474	12.0403	11.6	12.3156	12.3036	11.9293	12.0568	12.1135	11.9779	11.5742	12.1906	12.3749	12.0891	12.0937	11.7896	11.5071	12.0507
ENSG00000037637	12.3736	12.5327	12.3156	12.9499	11.965	12.0317	12.237	11.326	11.2373	11.7382	11.8438	11.1634	11.6788	12.292	11.8289	12.1266
ENSG00000037749	12.0111	11.9478	10.7801	11.6871	11.6075	11.2434	12.5296	10.5191	12.0766	11.1343	11.5489	11.3009	10.7946	11.2048	11.4547	11.1635
ENSG00000037757	10.9204	10.1414	10.7801	11.1024	10.8558	11.199	11.0047	11.6885	12.237	10.8829	10.4095	10.6491	11.4862	11.2048	11.5071	11.3493
ENSG00000037897	8.72143	9.14265	9.7809	0	8.19694	6.21795	8.05012	0	7.99443	9.07746	8.05134	7.84716	10.4164	9.20665	7.70618	8.54522
ENSG00000037965	0	0	0	0	0	0	0	0	0	0	3.76389	0	8.68186	0	0	4.89039
ENSG00000038002	7.98674	8.1452	9.04502	9.78142	9.93046	7.78993	10.1614	8.52203	7.00008	8.49383	9.76376	9.42794	9.90224	9.7908	8.28884	9.48678
ENSG00000038210	10.6449	9.72676	9.45938	10.3658	10.363	10.1066	11.3751	8.52203	10.16	10.3978	10.9581	9.42794	10.0947	9.20665	10.9479	9.74948
ENSG00000038219	14.9773	15.1845	15.5288	14.7456	14.7051	14.9433	15.2455	15.5405	15.2176	15.2778	15.649	15.4703	14.5028	15.7511	15.9777	15.4956
ENSG00000038274	12.2293	11.9478	11.5453	11.8676	12.7872	11.6907	12.4296	11.1037	10.7969	13.075	12.5486	12.3006	11.6788	10.79	12.4274	11.83
ENSG00000038295	10.3971	8.1452	10.0437	10.7806	9.93046	9.90039	9.96365	11.8404	7.00008	12.5562	10.2547	9.42794	10.6792	10.5271	10.4008	8.43006
ENSG00000038358	12.6631	12.6639	12.1581	12.9894	12.6407	13.1986	12.1788	12.7662	13.0764	12.812	12.1969	12.1631	13.0708	13.0117	12.808	13.021
ENSG00000038382	15.4541	14.9856	15.1439	15.5936	15.0869	15.2673	15.4183	15.858	15.5624	15.6371	15.0683	15.2672	15.065	15.6554	14.7546	15.4821
ENSG00000038427	14.9923	15.7176	15.1084	15.734	15.0562	15.5972	16.0372	16.6161	14.8897	15.0521	16.2079	15.4408	13.6633	14.1112	16.1422	14.8675
ENSG00000038532	13.3962	14.1175	13.6072	13.8243	13.2366	13.791	13.1533	13.5626	14.1284	12.933	12.8287	13.2334	13.6934	13.7589	13.3576	13.6322
ENSG00000038945	10.3971	9.72676	10.0437	10.103	8.93193	10.3695	11.391	11.326	7.00008	11.8478	11.6596	8.84403	10.6792	10.2054	6.71308	8.43006
ENSG00000039068	6.41311	9.14265	10.4584	7.78633	8.93193	9.37054	8.63326	9.52006	9.99018	8.81496	8.90452	9.42794	11.3419	9.7908	10.7001	10.0517
ENSG00000039123	12.6442	12.1404	12.3645	12.5349	12.9471	12.3072	12.8522	12.9777	12.574	13.2713	13.2141	12.5416	12.0937	12.3744	13.1424	12.6225
ENSG00000039139	11.754	11.9478	11.9171	10.5881	10.4155	10.1997	13.151	11.1037	11.3816	11.2453	11.637	10.6491	11.6788	11.0123	10.7001	9.42797
ENSG00000039319	14.1643	13.8951	14.0721	14.4237	13.8117	14.1815	14.8656	14.3761	13.5888	13.9898	14.9812	13.3956	12.4859	13.6306	14.7815	14.4884
ENSG00000039523	12.9661	13.0945	12.7795	13.3649	13.0251	13.7835	12.7545	13.3256	13.8957	12.2715	11.9893	13.011	13.2635	13.1586	12.5069	13.2204
ENSG00000039537	0	0	8.46143	0	0	0	8.8321	0	7.99443	6.50579	4.70979	7.84716	9.6801	10.2054	0	5.86586
ENSG00000039560	10.8563	11.6	12.2125	10.9504	10.5149	11.4084	11.5895	12.9106	12.311	12.0137	10.9581	11.7482	12.0479	12.292	13.2072	11.5418
ENSG00000039600	6.41311	8.1452	9.45938	0	5.63635	6.21795	3.96988	8.52203	7.99443	0	3.76389	0	10.7946	8.20909	0	4.89039
ENSG00000039650	9.20588	9.72676	10.6282	10.7806	10.0008	10.6588	10.3994	10.5191	10.9895	9.07746	9.27063	10.6491	11.4158	10.79	10.5076	10.3656
ENSG00000039987	0	8.1452	9.04502	0	5.63635	6.21795	6.2162	0	7.99443	0	0	0	9.6801	0	0	4.89039
ENSG00000040199	13.7181	13.0945	12.8838	12.9093	13.5379	12.8851	13.3137	13.2731	13.2743	13.4786	13.3901	13.5689	12.4512	13.0117	12.808	12.8964
ENSG00000040275	10.7189	11.9478	12.9494	9.78142	10.4155	11.7224	11.0849	12.4252	12.311	12.0448	11.8388	11.8413	10.2645	11.7896	13.8286	11.7721
ENSG00000040341	13.7625	13.3102	13.2124	14.0836	13.9064	12.8711	13.6854	13.4251	13.1787	13.7188	14.1059	14.4557	12.0937	13.3743	13.6881	13.9573
ENSG00000040487	9.85706	9.72676	9.45938	9.36693	9.69625	10.7842	9.19912	10.1044	11.1593	8.49383	9.32825	9.84246	10.5538	8.20909	10.4008	10.2344
ENSG00000040531	9.98247	10.7259	10.0437	0	9.19448	10.2871	9.92062	11.1037	10.16	8.81496	9.32825	7.84716	10.4164	10.5271	10.16	9.88683
ENSG00000040608	10.7892	11.4625	10.0437	10.7806	11.1313	9.52233	10.2853	11.5186	11.896	9.81336	10.2397	11.4264	10.2645	11.2048	8.28884	11.3009
ENSG00000040633	10.2047	12.3103	10.4584	11.4807	11.0001	11.0571	10.8755	10.1044	11.1593	11.0755	10.5372	10.8417	12.766	11.2048	10.7875	10.9709
ENSG00000040731	13.011	11.8409	11.9171	12.7342	13.0829	11.5912	12.3262	12.7662	12.6328	12.5345	13.2349	13.089	11.4158	12.7894	11.1593	12.0604
ENSG00000040933	14.3387	13.6321	13.5018	13.846	14.4744	13.776	13.9382	13.9776	13.6327	13.8822	14.2264	14.3645	13.4334	14.0372	12.1914	14.1264
ENSG00000041353	12.6251	11.3106	11.1584	12.102	13.526	9.90039	11.4973	11.1037	10.3118	12.3481	12.7036	12.9703	11.4158	10.79	10.6071	9.48678
ENSG00000041357	11.6445	12.2279	11.85	12.5874	12.3755	10.8431	12.0146	10.8408	10.6901	12.9494	12.193	10.6491	11.9517	11.0123	11.8696	11.6742
ENSG00000041515	11.5665	11.7255	10.7801	12.4805	11.6736	10.3695	11.4826	11.326	10.6901	11.5778	11.8924	11.8413	11.8487	11.905	9.87073	11.5963
ENSG00000041802	12.0688	11.4625	11.3648	12.0281	11.5144	11.1533	11.8	12.2188	11.5742	11.7382	11.9714	12.2335	11.7377	11.7896	12.0571	11.724
ENSG00000041880	9.98247	11.4625	10.0437	11.1024	10.363	10.3695	10.4456	11.1037	10.5747	10.8829	10.449	11.6487	11.2639	10.79	10.9479	10.8417
ENSG00000041982	10.9818	11.7255	11.7057	10.7806	11.1313	13.2098	13.208	10.8408	8.9916	13.0136	11.0551	10.6491	12.5531	11.2048	8.70273	8.16787
ENSG00000041988	9.85706	12.2279	10.7801	10.103	10.0678	10.7842	9.57707	10.1044	11.3816	8.81496	9.60962	9.84246	10.6792	11.6641	10.0226	10.1641
ENSG00000042062	8.40035	10.1414	11.043	10.3658	8.93193	10.5213	10.251	9.52006	10.6901	7.49783	7.12339	8.84403	11.001	10.79	10.4008	8.65186
ENSG00000042088	10.2047	10.7259	11.043	8.78306	10.5622	9.00859	10.251	10.1044	10.4492	10.0761	10.5614	9.84246	11.094	10.5271	10.4008	10.3339
ENSG00000042286	10.6449	10.1414	11.043	9.78142	10.4155	11.1533	10.5481	10.1044	11.6331	8.08013	10.1143	10.6491	11.3419	10.79	10.4008	10.4269
ENSG00000042304	6.41311	0	7.46551	0	0	0	6.2162	0	0	0	3.76389	0	7.10391	0	7.70618	0
ENSG00000042317	12.1513	9.72676	11.6277	11.4807	12.1309	11.8135	11.9888	12.1034	12.7169	12.245	12.9415	11.8413	10.5538	12.5264	13.3288	12.2591
ENSG00000042429	11.3508	11.8409	10.6282	10.7806	11.3355	11.2865	11.6696	11.1037	11.5128	11.5347	11.5907	9.42794	11.4158	11.0123	11.0219	11.1453
ENSG00000042445	11.3508	11.3106	12.1581	12.0281	11.5617	11.8712	11.5826	11.326	11.6896	10.8126	11.6652	12.485	11.3419	11.5266	11.6066	11.8966
ENSG00000042493	9.39822	10.463	11.3648	9.78142	8.61074	10.2871	10.3836	11.1037	10.4492	11.4445	10.1143	10.4269	11.3419	0	8.28884	8.30491
ENSG00000042753	10.6449	10.1414	10.2659	11.6871	11.4655	10.4474	9.98469	10.1044	11.3816	11.2978	10.449	12.0112	11.7377	11.0123	10.7875	11.2509
ENSG00000042781	8.72143	11.1407	10.4584	9.36693	7.93488	7.78993	9.04739	10.1044	10.3118	9.81336	8.94192	8.84403	12.1812	9.20665	6.71308	10.3015
ENSG00000042813	0	9.14265	7.46551	0	0	6.21795	3.96988	0	7.00008	6.50579	0	0	8.68186	0	0	0
ENSG00000042832	7.40462	10.7259	10.9175	8.78306	8.41863	6.21795	8.12783	0	7.00008	9.29947	8.94192	0	11.001	0	6.71308	6.85344
ENSG00000042980	9.85706	10.463	9.45938	10.7806	11.1313	11.0065	12.4411	11.9779	9.31296	11.0141	12.8874	10.6491	11.094	9.20665	9.02396	9.30263
ENSG00000043039	6.41311	10.463	9.7809	0	0	7.20823	6.69607	0	8.9916	8.49383	5.27626	0	11.001	8.20909	8.70273	6.85344
ENSG00000043093	13.2789	13.4622	13.4117	12.5349	13.1922	12.9668	13.679	13.3762	12.237	13.2179	13.7372	13.011	11.9517	12.5264	13.4543	12.8579
ENSG00000043143	13.4186	13.4256	13.0121	13.8022	13.7209	14.0627	13.1157	14.1031	14.0657	12.66	12.9159	13.1986	14.0242	14.0623	14.1669	13.7658
ENSG00000043355	9.39822	11.8409	11.7797	8.78306	10.3086	10.7842	11.5687	10.5191	10.5747	9.66153	10.2695	9.84246	11.001	10.5271	10.7875	9.54329
ENSG00000043462	11.0406	11.9478	11.5453	10.7806	10.1932	9.65965	10.6958	10.1044	11.0769	11.0141	10.3826	7.84716	11.4862	10.5271	10.5076	9.36666
ENSG00000043514	11.606	10.463	11.1584	10.9504	10.7778	10.8996	10.67	10.8408	11.0769	11.2453	11.0551	10.1641	10.2645	11.2048	10.6071	10.6492
ENSG00000043591	11.1516	11.3106	9.7809	10.5881	10.608	10.1997	10.0659	9.52006	11.0769	10.7386	10.0125	10.1641	11.1815	9.7908	10.2854	10.9291
ENSG00000044012	0	0	0	0	0	0	0	0	0	0	0	0	0	0	0	0
ENSG00000044090	11.606	10.7259	11.6277	11.7802	11.7368	11.5565	11.4222	12.2188	11.9891	10.95	11.0972	11.4264	11.6174	11.905	10.7875	11.7721
ENSG00000044115	13.4837	14.0944	13.8325	13.7341	13.792	14.3734	14.3677	14.3761	13.6182	13.9898	14.1038	13.7717	13.6013	13.8482	14.7815	14.4222
ENSG00000044446	11.754	11.6	12.5868	12.1724	11.3625	12.1987	11.9992	11.326	11.5742	11.5778	11.7729	11.5418	11.1815	12.292	12.0571	12.0011
ENSG00000044459	11.606	13.3102	12.8838	11.4807	11.3081	12.1529	12.4897	12.3257	11.7965	11.9496	12.4708	11.1634	12.0479	12.0119	12.808	11.9287
ENSG00000044524	11.5258	10.463	10.0437	10.7806	11.1623	8.78667	11.0849	9.52006	9.79774	10.0761	10.8638	11.4264	11.3419	10.2054	10.5076	11.724
ENSG00000044574	14.6769	13.4978	13.1299	13.5613	14.7104	13.5561	14.1393	12.7662	12.9889	15.4294	14.3532	13.9703	13.8214	13.4138	12.1258	13.569
ENSG00000046604	6.41311	10.1414	7.46551	0	6.62177	6.21795	8.27173	0	8.57751	8.08013	6.98693	0	10.2645	0	7.70618	5.86586
ENSG00000046647	10.2047	11.4625	10.6282	9.36693	10.0008	10.7842	11.0553	10.1044	9.57562	9.95072	11.038	10.8417	10.2645	8.20909	10.4008	9.88683
ENSG00000046651	12.3271	12.8952	13.2904	12.0281	12.3216	12.5206	13.0221	12.6882	11.9433	12.3481	12.6138	11.9287	11.094	12.5264	13.4136	11.9074
ENSG00000046653	16.3045	16.2223	16.2485	16.3034	16.5993	16.3109	17.0368	15.7373	15.3062	16.444	17.2449	16.8437	14.4943	15.3941	16.7518	16.0954
ENSG00000046774	0	0	9.04502	0	0	0	4.92309	0	0	0	0	0	9.41742	0	6.71308	0
ENSG00000046889	14.8266	15.1059	15.1084	14.6502	14.1502	14.7181	15.6359	13.8401	14.3198	14.8118	14.9868	15.3167	12.9009	13.6306	14.7105	13.6224
ENSG00000047056	13.5561	12.7253	12.9169	13.0279	13.2145	12.7836	12.8233	13.1032	12.9889	13.0136	13.1396	13.1264	12.0006	12.2045	12.6995	13.0795
ENSG00000047188	13.5151	12.8952	12.5868	12.8244	12.9995	12.4841	13.4504	13.2187	12.237	13.2179	13.5225	12.9285	11.7942	12.2045	12.5069	13.1218
ENSG00000047230	10.6449	8.1452	11.1584	10.5881	10.8173	10.9541	11.1973	10.5191	10.7969	10.1915	11.038	10.8417	10.2645	10.79	11.7441	10.6492
ENSG00000047249	12.7538	11.1407	12.3645	12.9499	13.5497	11.5912	12.4486	12.9106	12.159	14.0291	13.2831	13.2673	12.2636	11.3747	11.6066	12.6356
ENSG00000047315	12.9812	12.1404	12.545	12.6869	13.1922	12.4275	13.0042	12.4252	11.1593	13.6698	13.5394	13.3329	11.8487	12.3744	12.1258	12.8298
ENSG00000047346	12.6817	12.4623	12.8151	12.6869	12.4275	12.3485	13.5561	12.4252	12.1184	12.6193	13.3697	12.2335	11.2639	12.1114	13.2993	13.0699
ENSG00000047365	14.943	14.6479	15.0272	14.9194	14.6705	15.3278	15.6367	15.5181	14.6182	15.0559	15.4999	14.7478	13.2021	15.4039	16.2842	15.3527
ENSG00000047410	14.6815	15.1736	15.3881	14.7685	14.657	14.3933	15.2773	15.4489	14.6612	15.2908	15.8332	15.5688	13.8879	15.3641	16.0324	15.164
ENSG00000047457	13.2291	14.2695	13.8325	12.8674	12.6407	13.0315	15.5046	12.6058	11.896	12.7938	12.2686	10.4269	12.1381	12.9048	13.3998	11.6993
ENSG00000047578	12.2544	12.5327	13.1013	12.102	12.2073	12.6905	12.3868	13.1032	13.055	11.6997	11.8088	12.6485	12.5531	13.0117	12.6302	12.2075
ENSG00000047579	11.3035	11.4625	11.4578	10.5881	11.3625	11.4469	10.8063	11.6885	11.5128	11.4445	11.7625	11.8413	11.7377	11.3747	11.985	10.5143
ENSG00000047597	10.8563	9.72676	10.2659	10.9504	11.5617	8.52429	10.3677	10.8408	10.3118	11.1343	11.2615	9.84246	10.2645	8.20909	9.02396	10.2344
ENSG00000047617	10.6449	10.463	11.4578	10.103	9.51591	11.6583	10.0659	9.52006	9.57562	8.81496	9.38366	8.84403	11.001	11.0123	11.9091	8.30491
ENSG00000047621	12.3271	11.1407	10.9175	11.2398	12.2512	10.8996	12.1418	11.8404	9.57562	12.1626	12.4187	12.1631	10.9015	11.0123	11.0219	11.4708
ENSG00000047634	10.3041	10.9482	10.4584	11.3653	10.466	10.1997	11.6954	10.1044	9.31296	11.5778	11.4806	10.6491	9.41742	10.5271	10.6071	10.3656
ENSG00000047644	12.2293	12.1404	12.545	13.0279	12.0168	12.993	12.8204	13.1621	13.2927	12.0137	12.2008	12.3647	12.4512	13.2044	14.083	12.674
ENSG00000047648	10.4845	9.72676	11.1584	10.103	10.8932	11.0571	10.7582	8.52203	9.79774	10.8126	11.0551	9.84246	11.5533	10.2054	8.70273	9.54329
ENSG00000047662	9.85706	10.9482	10.7801	10.103	9.93046	9.90039	10.046	10.5191	10.6901	9.95072	10.5001	11.3009	11.7377	10.79	10.9479	10.4269
ENSG00000047849	15.1775	15.9856	16.5234	15.1807	15.1958	16.6142	15.455	16.0727	17.1142	15.3756	15.1455	15.9702	15.8846	17.1729	17.7525	15.7672
ENSG00000047932	12.8557	12.2279	12.3156	12.78	13.2438	12.1057	12.9275	11.9779	11.7965	12.9657	13.1193	12.596	12.3416	12.2045	12.0919	12.1899
ENSG00000047936	10.7189	10.1414	10.6282	11.4807	10.1932	6.21795	11.1515	0	11.3816	10.7386	10.6988	9.84246	10.2645	10.79	9.5086	12.0892
ENSG00000048028	12.3271	11.8409	11.7057	11.3653	11.8554	11.5565	12.2844	11.9779	12.0766	12.3727	12.4352	11.6487	10.7946	10.2054	11.5071	12.1266
ENSG00000048052	12.9812	12.3103	12.5868	12.1724	12.8361	11.3689	12.263	12.8402	12.4485	12.9819	13.1851	13.4557	12.5855	12.292	12.3434	12.5893
ENSG00000048140	11.7184	12.3883	11.9171	10.7806	11.6075	11.8427	10.984	10.8408	11.7965	11.1343	10.5853	11.8413	12.3031	11.6641	10.0226	10.5698
ENSG00000048162	9.20588	9.72676	10.0437	8.78306	10.0678	8.78667	8.6856	9.52006	8.9916	8.81496	9.17963	10.1641	10.9015	0	6.71308	8.93133
ENSG00000048342	11.5258	12.3883	12.502	11.8676	11.1623	10.9541	12.2716	11.8404	11.6331	11.5778	12.2905	12.2335	11.2639	11.6641	11.7441	11.8857
ENSG00000048392	12.2544	11.8409	12.1581	11.7802	12.3488	11.8135	12.9302	10.8408	11.2373	12.6193	12.6368	11.3009	11.2639	12.2045	12.0571	11.4996
ENSG00000048405	13.011	12.4623	13.1013	12.6869	12.5021	12.5385	13.5169	12.9106	12.4485	13.0899	13.2592	13.4557	11.6788	12.8483	14.6651	12.76
ENSG00000048462	0	8.1452	0	0	0	0	4.92309	0	0	6.50579	0	0	8.09865	0	0	0
ENSG00000048471	12.1777	12.6639	13.5867	12.9894	12.162	13.4465	12.6759	12.6882	13.2927	12.933	12.422	12.6485	13.2021	13.3336	13.582	12.6549
ENSG00000048540	15.1676	14.2063	14.012	15.0466	15.3179	13.7299	15.0478	14.5182	13.2927	14.7799	15.568	15.0889	12.8215	13.7279	13.6994	13.9729
ENSG00000048544	12.0968	12.0473	12.265	11.5876	12.162	11.4084	11.8235	11.1037	11.5128	11.4903	12.0071	10.6491	10.0947	9.7908	11.6997	10.7959
ENSG00000048545	0	10.463	9.45938	0	0	6.21795	5.49212	0	7.00008	0	5.27626	8.84403	9.90224	0	7.70618	4.89039
ENSG00000048649	15.0071	14.8816	15.0721	14.734	14.8668	14.5692	15.0566	15.01	14.757	15.2679	15.4325	15.0983	13.9883	15.3023	15.8566	14.9377
ENSG00000048707	15.6605	15.4255	15.3277	15.7742	15.5786	15.58	15.7049	15.919	15.3197	16.1623	15.7291	15.5483	14.5447	15.508	15.668	15.903
ENSG00000048740	15.9979	14.6793	14.7793	15.7798	15.6812	15.1322	15.8786	15.5405	14.9888	15.9182	15.7344	15.4482	14.2227	14.9047	13.4273	15.263
ENSG00000048828	13.7971	14.3496	13.6863	14.0087	13.7104	13.9601	14.0585	14.3761	13.9661	13.9493	13.8643	14.0504	12.5531	13.819	14.0122	13.5993
ENSG00000048991	15.8034	14.895	14.8324	15.7282	15.4177	14.0314	15.6133	15.678	15.5961	15.3967	16.0018	16.0697	13.7517	15.8116	14.6651	15.6443
ENSG00000049089	9.71972	10.7259	10.0437	10.103	10.7778	11.8712	9.23469	11.6885	11.9891	9.49183	9.51353	10.8417	11.7377	11.0123	12.4274	11.3493
ENSG00000049130	11.951	12.0473	11.5453	11.1024	12.6073	10.0072	13.3032	11.326	11.3816	13.0599	12.7172	12.3006	11.3419	9.20665	10.9479	11.3806
ENSG00000049167	10.6449	10.7259	10.4584	10.7806	10.3086	8.52429	10.6171	10.8408	10.8964	10.7386	10.6768	11.5418	11.001	9.7908	10.5076	10.4858
ENSG00000049192	8.98389	10.463	10.0437	9.78142	9.51591	9.65965	10.0054	10.8408	9.31296	9.66153	9.60962	9.42794	10.4164	8.20909	10.5076	8.43006
ENSG00000049239	11.9814	12.9983	13.4347	12.9894	11.8363	12.9129	12.7142	11.1037	12.7169	11.8478	11.5609	11.8413	12.8215	12.2045	12.9089	12.4336
ENSG00000049245	12.3033	12.8407	12.4576	12.102	12.5846	12.9265	13.4542	13.0418	12.5436	12.738	13.3332	12.5416	11.8487	12.728	14.2071	12.6225
ENSG00000049246	13.7799	13.5996	13.9493	13.5348	13.4145	13.5295	14.2169	13.4724	13.7303	12.6398	13.9494	13.9495	12.4156	13.7279	13.5323	13.9338
ENSG00000049247	0	0	7.46551	0	0	0	0	0	0	7.49783	0	0	7.10391	0	0	6.44256
ENSG00000049249	6.41311	8.1452	9.45938	0	0	7.20823	6.476	0	7.00008	6.50579	5.68196	0	9.90224	0	0	6.44256
ENSG00000049283	7.40462	9.14265	10.2659	8.78306	5.63635	7.78993	6.88698	0	9.79774	7.49783	6.83619	0	11.094	9.7908	6.71308	10.2683
ENSG00000049323	10.4845	10.9482	11.6277	11.6871	10.8173	11.8135	12.8973	11.1037	10.16	13.2713	11.4614	10.8417	12.3031	10.79	12.0215	11.4264
ENSG00000049449	12.1243	12.3103	11.7797	10.9504	11.9473	12.0814	12.1651	10.1044	11.1593	12.6799	11.8536	12.0112	12.4512	11.7896	11.0219	9.59766
ENSG00000049540	7.98674	11.8409	11.3648	9.36693	9.93046	10.3695	10.2853	9.52006	10.16	10.0761	8.24331	7.84716	11.6174	10.2054	10.0226	9.79673
ENSG00000049541	9.71972	8.1452	0	9.78142	9.41652	9.00859	9.12525	10.5191	10.3118	9.81336	9.24093	8.84403	9.6801	0	6.71308	9.01363
ENSG00000049618	14.4994	13.5665	14.4461	14.3497	14.2474	14.8351	14.1911	14.6474	14.4318	14.2973	13.8909	14.0698	14.2833	14.8625	14.3858	14.4316
ENSG00000049656	11.92	11.9478	11.9171	11.5876	11.5848	11.5912	11.4752	11.326	11.1593	11.3973	11.4933	11.6487	11.9011	11.5266	11.7441	11.7602
ENSG00000049759	14.6345	13.1403	13.3401	14.4523	14.5815	14.3784	13.9083	14.2731	14.1487	15.2144	14.3038	14.1985	13.1379	13.819	12.808	14.1897
ENSG00000049768	0	10.1414	8.46143	0	7.20184	6.21795	5.49212	0	8.57751	6.50579	5.68196	8.84403	9.90224	0	7.70618	6.85344
ENSG00000049769	10.7892	11.3106	10.9175	11.4807	11.9997	12.4466	10.5051	11.6885	12.4809	11.0755	11.1778	11.8413	12.794	12.2045	11.4002	12.3647
ENSG00000049860	11.3966	8.1452	11.043	11.7802	11.3081	10.6588	11.4375	11.1037	10.16	12.0137	11.6652	10.1641	10.2645	10.5271	9.87073	10.6492
ENSG00000049883	10.2047	8.1452	9.7809	10.103	10.6523	10.6588	10.3188	10.8408	9.31296	10.5782	10.7629	10.6491	10.0947	8.20909	9.5086	9.88683
ENSG00000050030	12.872	12.6639	11.7057	13.2718	13.2293	11.4469	12.4486	12.3257	11.3113	12.9494	13.0439	12.9285	12.5199	10.5271	10.4008	12.349
ENSG00000050130	11.3035	10.9482	10.7801	11.2398	11.716	10.8996	11.788	11.1037	9.57562	11.6602	11.5609	11.5418	10.2645	9.7908	9.02396	11.0895
ENSG00000050165	15.4809	15.541	15.394	15.548	15.9143	15.4511	15.5096	14.858	15.0549	15.4087	15.6082	15.9124	15.233	14.8042	14.0303	14.9456
ENSG00000050327	8.98389	11.7255	11.2653	8.78306	8.61074	10.1997	10.0054	10.1044	10.7969	10.0761	9.04862	7.84716	12.4156	10.79	9.87073	8.43006
ENSG00000050344	0	11.1407	9.04502	9.78142	7.61443	6.21795	9.00683	8.52203	0	7.49783	7.56809	7.84716	10.6792	9.20665	9.02396	7.84719
ENSG00000050393	12.6058	11.8409	12.545	12.5874	12.5498	12.4275	13.1299	11.9779	12.5126	12.5562	12.7571	13.3956	11.4158	11.905	12.3143	11.8966
ENSG00000050405	11.2546	12.0473	12.545	11.6871	11.6075	12.0814	12.7173	13.3762	12.237	11.982	12.6167	12.485	11.7377	12.3744	13.1913	12.1632
ENSG00000050426	11.754	12.3883	11.6277	12.1724	11.7774	11.7534	11.8409	11.5186	11.5742	11.5778	12.3156	12.0891	11.6788	11.2048	11.8696	11.9808
ENSG00000050438	13.896	12.7842	13.0425	14.4663	14.207	13.5561	13.5097	14.2186	13.7303	14.1338	13.8801	13.8633	13.9883	13.8767	13.6994	14.9508
ENSG00000050555	8.98389	11.4625	10.9175	7.78633	7.93488	10.5917	10.0259	8.52203	9.31296	6.50579	7.4691	0	11.094	11.0123	9.87073	8.93133
ENSG00000050628	10.3971	8.1452	10.6282	9.36693	11.6519	6.21795	9.26939	8.52203	7.00008	10.3978	10.8243	10.4269	10.7946	9.7908	8.28884	7.84719
ENSG00000050730	6.41311	9.14265	0	7.78633	7.61443	0	4.92309	8.52203	7.99443	7.49783	4.70979	0	9.41742	8.20909	7.70618	4.89039
ENSG00000050748	13.6816	12.2279	12.545	13.5873	14.1424	12.7986	13.3074	13.5626	13.1984	13.9411	14.0715	14.1264	12.0006	13.2044	13.1257	13.7747
ENSG00000050767	8.72143	9.14265	10.0437	7.78633	6.62177	8.52429	7.78817	0	9.57562	8.08013	7.98123	7.84716	10.0947	8.20909	8.28884	9.01363
ENSG00000050820	11.8883	12.5327	12.0426	12.5349	11.9473	13.232	11.8581	12.2188	12.8469	11.4903	11.1541	11.6487	13.2635	13.2044	13.2072	12.5136
ENSG00000051009	11.2546	10.463	10.9175	11.6871	11.3355	11.8993	11.0751	11.6885	11.896	10.3978	11.0972	10.8417	11.9517	11.3747	10.6071	11.051
ENSG00000051108	12.6817	12.6639	12.4118	12.6869	12.4017	12.4082	12.8862	12.4252	11.9433	11.9165	12.4836	12.1631	12.0006	11.7896	11.9476	12.5622
ENSG00000051128	8.72143	10.463	10.0437	9.36693	8.93193	10.6588	8.6856	10.5191	11.1593	9.81336	8.65716	7.84716	11.7377	10.5271	10.5076	10.6232
ENSG00000051180	0	8.1452	7.46551	0	0	0	4.92309	0	8.57751	6.50579	0	0	7.10391	0	7.70618	5.86586
ENSG00000051341	9.39822	10.7259	10.2659	9.78142	8.41863	0	9.43142	8.52203	7.00008	9.49183	9.38366	9.84246	10.9015	0	8.70273	8.54522
ENSG00000051382	12.9812	12.2279	12.1015	12.4239	13.2219	12.176	12.922	12.5183	11.5742	12.9978	13.3101	13.4557	11.7377	12.5968	12.5069	13.2291
ENSG00000051523	9.98247	10.463	10.6282	9.36693	9.06917	10.7842	9.96365	11.1037	9.79774	8.08013	9.17963	9.42794	11.2639	8.20909	0	8.16787
ENSG00000051596	11.5258	10.463	9.7809	11.7802	10.9297	10.3695	10.3994	9.52006	10.16	11.2978	11.5549	10.8417	10.6792	11.0123	10.9479	10.5698
ENSG00000051620	11.2546	12.3103	11.4578	11.2398	10.8932	11.4084	11.7081	11.6885	11.5128	11.982	10.4095	9.42794	12.9265	10.79	11.8696	10.9914
ENSG00000051825	13.7799	13.4622	13.4117	13.4803	13.4337	13.1986	13.8635	13.1032	13.5435	13.3229	13.9801	13.8633	12.223	13.2044	13.1588	13.441
ENSG00000052126	14.625	13.7841	13.9652	14.5213	14.1732	14.3684	14.8202	14.5405	14.1688	14.6846	14.6788	14.6738	13.0935	14.4711	13.3859	14.7113
ENSG00000052344	0	0	9.45938	0	0	0	6.476	0	7.99443	7.49783	3.76389	0	8.68186	0	0	4.89039
ENSG00000052723	11.9814	10.1414	12.0426	11.9501	12.2073	10.6588	12.4562	10.8408	10.4492	12.323	12.2759	12.0891	11.001	11.3747	11.8696	11.4996
ENSG00000052749	11.441	12.2279	11.9171	11.5876	11.4405	12.0061	10.9735	11.1037	12.3466	11.3973	10.8832	10.6491	12.8749	12.292	10.7875	11.6993
ENSG00000052795	13.586	12.8407	12.9811	13.4803	13.9018	13.2754	13.6966	13.8036	13.3812	14.6598	13.8921	13.3646	12.9515	13.5619	14.2307	13.7599
ENSG00000052802	12.2293	10.7259	11.85	9.78142	12.0337	11.2865	12.1512	10.5191	11.8471	12.2975	12.0927	12.0112	10.6792	12.2045	10.5076	11.9181
ENSG00000052841	13.6154	13.4622	13.2388	13.4238	13.2725	13.3483	13.6854	13.7277	12.4485	13.2582	13.709	13.3005	12.8215	12.8483	12.7656	13.3449
ENSG00000052850	0	9.14265	10.2659	7.78633	0	7.20823	6.88698	0	8.57751	6.50579	5.68196	0	10.2645	8.20909	8.28884	5.86586
ENSG00000053108	12.6442	11.9478	11.7797	11.7802	12.1465	12.1529	11.8118	12.6058	12.4485	13.0599	11.7833	11.7482	12.6172	12.4524	10.2854	12.5065
ENSG00000053254	13.3962	13.8951	13.3154	13.2394	13.4016	13.7142	13.6693	13.5182	13.7168	13.2042	13.5933	13.426	13.303	13.4523	13.8491	13.5099
ENSG00000053328	9.20588	9.14265	8.46143	0	7.93488	6.21795	8.7849	9.52006	9.31296	9.49183	9.01392	7.84716	8.68186	9.20665	6.71308	7.43424
ENSG00000053371	10.9818	10.463	9.7809	9.36693	11.1313	11.0571	10.7211	10.5191	11.2373	10.5782	10.7837	11.0115	10.9015	11.7896	11.0219	10.7725
ENSG00000053372	10.6449	11.9478	10.4584	10.9504	11.2801	10.7842	10.3677	10.5191	11.4487	10.5782	11.1137	11.3009	11.4862	10.79	10.6071	11.2844
ENSG00000053438	11.606	11.4625	10.0437	12.3036	12.6185	11.7838	10.3353	12.6882	11.3113	12.5775	11.5428	13.3956	12.8485	11.3747	10.6071	11.9706
ENSG00000053501	11.0406	11.4625	10.0437	10.9504	10.9297	10.7842	9.96365	11.1037	11.5742	10.0761	10.6432	11.7482	11.001	9.7908	12.2541	10.9914
ENSG00000053524	14.7404	14.3101	14.4686	14.999	14.4713	14.0689	14.5463	14.5405	15.3595	14.3037	14.5792	15.117	14.7228	15.8696	14.9847	15.4099
ENSG00000053702	7.98674	9.72676	9.7809	11.3653	9.51591	10.1066	7.20647	10.8408	10.16	8.81496	8.41271	0	10.4164	10.2054	11.1593	11.4853
ENSG00000053747	11.6445	11.1407	12.0426	12.102	11.034	11.0065	11.6367	12.7662	11.6331	11.4445	11.3956	10.8417	11.3419	12.292	12.7869	11.4561
ENSG00000053770	13.888	13.0472	12.9811	13.3946	13.6893	12.6416	13.9702	12.2188	12.2745	13.556	13.841	13.1986	12.1812	12.292	12.7656	13.2161
ENSG00000053900	11.441	11.4625	11.3648	11.6871	11.8363	11.1533	12.4562	11.8404	10.4492	11.6997	12.5242	11.1634	10.7946	11.7896	11.7871	11.991
ENSG00000053918	7.40462	9.14265	9.45938	7.78633	5.63635	8.20334	8.46379	0	7.99443	7.49783	6.98693	0	10.4164	0	8.70273	4.89039
ENSG00000054116	11.3035	10.9482	10.2659	11.4807	11.5617	11.2865	11.2329	11.1037	11.2373	11.8825	11.2689	11.4264	10.9015	9.20665	10.5076	10.9914
ENSG00000054118	14.0827	14.5152	13.9652	14.1549	14.1883	14.0059	14.1945	14.5842	14.4318	14.572	14.4044	14.4848	14.1158	14.135	14.5067	14.3626
ENSG00000054148	9.98247	10.9482	10.9175	11.1024	11.6949	11.2434	10.3994	10.8408	11.9891	10.3978	10.3271	11.4264	11.7942	9.20665	10.87	10.4858
ENSG00000054179	8.72143	10.463	9.04502	0	10.1932	11.199	9.3364	8.52203	9.31296	9.29947	9.32825	10.1641	10.2645	9.7908	0	6.44256
ENSG00000054219	9.20588	10.1414	10.4584	9.78142	8.19694	8.78667	10.0855	10.5191	10.3118	10.4908	10.3826	0	11.094	0	10.2854	8.43006
ENSG00000054267	13.625	13.9982	14.6958	13.7572	13.6516	14.0059	14.4513	14.747	13.9775	14.6243	14.7484	14.2333	13.3223	14.5441	15.1831	14.4165
ENSG00000054277	11.0972	8.1452	9.45938	10.7806	11.0001	7.78993	10.3836	9.52006	10.3118	10.8829	10.7205	11.1634	10.6792	9.7908	9.28653	11.3333
ENSG00000054282	12.9812	13.5996	13.7612	13.0279	13.0081	13.3982	13.3627	13.8036	13.9775	13.9162	13.6252	14.0698	13.0004	14.0372	14.4675	13.5655
ENSG00000054356	13.9811	13.1846	12.9169	14.1892	14.2365	13.9467	13.0697	14.1906	14.3725	14.4265	13.6324	14.1447	14.9514	13.9857	11.9476	14.3045
ENSG00000054392	10.7189	10.9482	11.1584	9.36693	10.0678	8.78667	10.5622	9.52006	10.3118	8.08013	10.5614	10.1641	10.4164	9.20665	8.70273	9.23562
ENSG00000054523	16.515	16.1735	16.3881	16.8105	16.8544	16.5327	16.1691	16.8173	16.8358	16.7879	17.0128	17.1763	15.9072	16.7816	17.0144	16.908
ENSG00000054598	10.3971	10.463	11.2653	10.5881	9.77862	10.4474	11.2417	10.1044	8.9916	8.49383	9.24093	8.84403	10.5538	9.20665	11.8289	9.36666
ENSG00000054611	11.6445	12.2279	11.9812	12.0281	11.3625	12.3885	11.8177	10.5191	12.0766	11.2453	11.5244	11.4264	11.8487	11.905	12.2541	11.6096
ENSG00000054654	13.8556	14.5664	15.3822	14.2228	13.4401	14.2429	15.1825	14.6679	14.2462	13.8298	13.7543	12.6991	13.1379	14.5793	15.826	13.2419
ENSG00000054690	12.7886	13.5325	14.0273	14.5347	14.5378	15.7626	13.9755	14.858	14.2556	13.2042	14.233	13.8633	13.6481	14.9724	16.6622	15.2849
ENSG00000054793	15.9735	15.0943	15.2583	15.8566	16.3127	16.0626	15.4927	15.7755	15.3725	16.0134	15.906	16.2028	15.0063	15.4234	15.3503	15.7951
ENSG00000054796	0	0	0	0	0	0	0	0	0	0	0	0	0	0	0	0
ENSG00000054803	9.5679	9.14265	10.0437	8.78306	9.69625	7.20823	9.12525	10.1044	9.31296	10.5782	10.5494	10.1641	10.2645	10.2054	7.70618	9.01363
ENSG00000054938	0	8.1452	10.0437	0	0	0	5.49212	0	8.9916	6.50579	5.27626	0	8.68186	8.20909	6.71308	4.89039
ENSG00000054965	15.1709	15.2382	15.2647	15.1549	14.713	15.0596	15.0441	14.8219	14.853	14.5178	14.7957	14.939	14.3319	14.819	14.4872	14.9003
ENSG00000054967	8.72143	11.3106	10.7801	9.36693	9.6089	10.6588	10.046	10.8408	10.8964	10.1915	9.46298	8.84403	12.0937	9.7908	10.2854	10.7486
ENSG00000054983	12.1513	11.3106	11.9812	10.9504	12.4275	11.6907	12.7298	11.6885	10.7969	11.9496	12.6425	12.3647	12.2636	10.79	12.2541	11.991
ENSG00000055044	12.3271	12.6639	12.6275	12.0281	12.2221	11.4469	12.3013	12.2188	11.7441	13.075	12.9847	12.8855	11.7942	11.2048	12.159	12.2075
ENSG00000055070	11.441	13.0472	12.8498	12.1724	11.3625	12.8425	12.1512	11.6885	12.9662	11.8825	11.637	11.6487	12.5855	12.4524	12.8694	12.0311
ENSG00000055118	11.2546	10.463	11.7797	11.3653	10.9653	11.5565	10.67	10.1044	11.3816	9.66153	9.94045	10.4269	11.6174	11.905	10.4008	11.2678
ENSG00000055130	13.3031	12.5327	12.545	13.1723	13.4274	12.7222	13.1832	12.8402	12.6328	13.7283	13.6108	13.1264	11.9011	12.4524	13.254	12.8298
ENSG00000055147	10.2047	11.1407	11.7057	10.5881	10.7778	11.1533	11.4527	10.1044	10.8964	11.8825	11.2011	10.4269	11.094	11.0123	12.159	11.1084
ENSG00000055163	15.6815	14.71	14.6958	15.8351	15.958	15.2592	14.7666	15.3255	15.2696	15.3068	15.602	16.1763	14.3881	14.9591	13.9567	15.4184
ENSG00000055208	14.3961	14.33	13.981	14.1892	13.6679	13.1873	15.1191	14.5842	13.4807	14.3291	14.514	13.9703	12.0006	13.9592	13.9755	13.3488
ENSG00000055211	11.0972	11.4625	10.6282	12.1724	11.2515	10.8996	12.04	10.5191	11.5128	11.6196	11.944	11.7482	10.2645	11.0123	12.6768	11.6096
ENSG00000055332	14.297	13.6321	13.6072	13.6868	14.2831	13.456	14.3836	13.9105	13.6182	14.5984	14.5124	13.9907	12.8749	13.6306	13.8079	13.6802
ENSG00000055483	12.3963	13.0472	12.502	12.78	12.2798	13.1055	12.2104	12.8402	13.055	12.0751	11.9254	12.3647	12.9009	12.6639	12.5324	12.7115
ENSG00000055609	15.9411	15.6479	16.0158	15.8351	15.7156	16.1098	16.2227	16.6161	15.6753	15.7519	16.0478	15.8521	14.7301	16.129	16.5337	15.7463
ENSG00000055732	6.41311	8.1452	9.45938	7.78633	7.20184	6.21795	6.476	0	7.00008	8.81496	6.66784	0	11.001	0	0	6.44256
ENSG00000055813	12.7001	11.3106	11.1584	12.3036	12.4899	10.7842	11.6954	11.326	12.2745	12.218	12.101	12.5416	12.2636	11.6641	11.4547	12.2924
ENSG00000055917	14.8799	14.48	14.3999	14.6502	14.6839	14.3834	15.1156	14.4954	13.9431	14.7042	15.0029	14.5274	12.223	14.2917	14.5758	14.1853
ENSG00000055950	9.5679	10.1414	11.1584	10.7806	11.034	10.5917	10.683	9.52006	11.0769	10.3978	10.7629	11.4264	11.1815	9.7908	10.6071	10.8641
ENSG00000055955	10.8563	10.463	10.6282	7.78633	10.4155	11.1533	10.7085	10.8408	11.1593	9.66153	9.95881	8.84403	10.6792	10.79	10.0226	9.84248
ENSG00000055957	0	10.1414	0	7.78633	0	0	0	0	8.57751	7.49783	3.76389	0	10.2645	0	0	4.89039
ENSG00000056050	9.39822	10.1414	10.0437	9.36693	10.363	8.52429	10.0659	0	7.00008	10.5782	10.5001	10.1641	8.68186	9.20665	9.87073	10.0902
ENSG00000056097	14.943	13.8681	14.4347	14.7685	14.6919	14.307	14.9715	14.7276	14.1787	15.228	15.155	15.1447	13.8484	14.3941	15.5353	14.5345
ENSG00000056277	11.3508	0	10.6282	9.36693	10.8932	10.8431	11.3265	10.1044	10.16	10.95	11.5549	11.0115	10.4164	10.5271	10.87	9.92985
ENSG00000056291	0	0	8.46143	7.78633	6.62177	0	6.88698	0	7.00008	6.50579	7.12339	0	8.68186	0	0	7.65544
ENSG00000056487	9.85706	10.7259	11.043	9.36693	9.85653	11.106	9.57707	0	9.79774	10.3978	8.78613	10.8417	11.7942	10.2054	9.70099	8.75115
ENSG00000056558	10.7189	12.4623	12.3645	11.3653	11.0996	12.1057	11.1328	11.6885	12.0335	9.95072	10.1306	10.8417	12.3416	12.7894	12.372	11.5279
ENSG00000056586	14.6393	13.6638	14.2123	14.1374	14.251	14.141	14.725	13.9776	13.1787	14.3164	14.3858	14.6354	12.6786	13.6306	14.434	13.9364
ENSG00000056736	10.8563	9.72676	11.043	10.7806	11.3355	11.106	11.3016	11.5186	9.31296	10.6606	11.1699	11.3009	9.6801	9.20665	10.5076	9.79673
ENSG00000056972	11.3508	11.9478	12.0426	10.9504	10.6523	11.6583	12.2414	11.5186	10.5747	11.5778	11.0805	10.6491	11.4862	11.3747	10.7001	9.97163
ENSG00000056998	10.7892	9.72676	10.7801	9.36693	9.69625	11.106	11.9195	9.52006	9.57562	9.95072	9.7845	9.42794	11.001	11.5266	11.0219	9.70063
ENSG00000057019	11.606	11.1407	11.5453	11.1024	11.9112	11.106	12.3548	11.9779	10.6901	11.7756	11.6819	10.8417	11.9517	11.7896	10.6071	11.8525
ENSG00000057149	0	8.1452	8.46143	0	0	0	5.49212	0	7.00008	6.50579	0	0	10.2645	0	0	0
ENSG00000057252	11.9814	11.1407	11.85	11.7802	11.6075	12.0317	12.7576	11.1037	11.2373	11.9496	12.0969	11.3009	10.7946	11.3747	10.4008	11.5828
ENSG00000057294	8.40035	10.463	9.7809	7.78633	9.6089	7.78993	9.73441	0	9.31296	9.49183	9.63268	10.4269	10.0947	9.7908	9.87073	9.42797
ENSG00000057468	8.40035	0	0	7.78633	8.41863	8.52429	8.92211	0	8.9916	8.08013	8.24331	7.84716	8.68186	9.20665	7.70618	8.65186
ENSG00000057593	0	10.7259	7.46551	0	0	6.21795	5.49212	0	7.99443	8.49383	5.68196	7.84716	8.09865	0	6.71308	7.43424
ENSG00000057608	13.8474	13.1403	13.3401	13.7106	14.0418	12.8568	13.9755	13.7661	13.0764	14.3725	14.5583	13.7952	12.3416	13.2918	13.5942	13.3918
ENSG00000057657	6.41311	11.3106	10.0437	10.103	9.41652	10.5213	9.60451	0	9.57562	10.2983	9.69971	9.42794	11.9517	11.0123	10.16	9.70063
ENSG00000057663	11.3508	10.463	11.1584	11.3653	12.2367	10.6588	12.0698	12.3257	11.0769	12.1049	12.3333	12.0891	10.4164	11.0123	11.4547	11.7482
ENSG00000057704	10.7892	11.9478	12.4576	12.2395	11.8363	13.2754	11.9626	12.1034	12.2745	11.2453	11.9113	11.4264	11.7942	12.728	14.2229	13.0985
ENSG00000057757	12.3505	11.4625	11.043	12.365	13.1386	11.7838	11.6696	12.6058	11.3816	13.0446	12.5547	13.1986	12.4859	11.5266	11.7871	12.3647
ENSG00000057935	13.4186	13.6948	13.2904	13.6379	13.4145	13.5114	13.2927	13.6057	13.5587	13.4088	13.6802	14.0308	12.9515	13.1586	12.9089	13.0602
ENSG00000058056	11.6819	8.1452	12.545	11.7802	11.5144	11.6583	11.903	11.8404	11.9433	12.1906	12.0885	11.7482	11.7942	11.6641	12.3434	12.0212
ENSG00000058063	12.8557	12.5327	12.7795	12.9093	13.382	12.8425	13.4561	13.3762	11.7441	13.7753	13.3402	12.7953	11.4158	13.1113	12.9848	12.7115
ENSG00000058085	6.41311	9.72676	10.6282	0	6.62177	7.20823	5.89912	10.1044	7.99443	9.49183	6.66784	0	11.094	9.20665	8.28884	6.44256
ENSG00000058091	13.8308	12.8952	12.7055	13.7341	14.0334	12.5562	13.239	13.3256	12.9431	14.1552	14.0471	14.2672	13.2228	12.9593	12.2541	14.131
ENSG00000058262	12.7713	12.9983	13.2124	12.6869	12.6073	13.1411	13.1946	12.8402	12.574	12.9163	12.6594	12.748	12.5199	12.3744	12.7869	12.4336
ENSG00000058272	15.1807	14.6637	15.012	14.7911	15.0869	14.044	15.1018	15.0727	14.8343	15.1337	15.5178	15.0793	13.9883	15.0869	15.0076	14.6627
ENSG00000058335	13.9584	12.5327	12.5868	13.8673	13.9995	13.3884	12.6855	13.5626	13.8344	13.6192	13.3279	14.6223	13.6481	13.5619	11.985	14.6386
ENSG00000058404	14.8224	14.3496	13.815	15.3267	14.9086	14.6248	13.5977	14.1031	15.2367	13.6798	14.0035	14.8962	14.4685	14.7741	12.8694	15.3772
ENSG00000058453	11.2546	12.3103	11.9812	12.6869	11.3625	12.8133	11.5895	12.4252	13.2557	11.3484	10.3961	12.0112	13.6934	12.7894	12.4809	12.2841
ENSG00000058600	12.0688	12.5998	12.3645	12.4805	11.8928	12.3885	11.6631	12.8402	11.9891	11.8122	11.7573	12.2335	12.0937	11.0123	12.4	12.0892
ENSG00000058668	15.7426	15.2797	15.1368	15.1374	15.8226	15.1439	15.4932	15.273	14.9604	15.4643	15.4698	15.463	14.1915	14.6137	14.134	14.4409
ENSG00000058673	14.8799	14.7695	14.4908	14.8133	14.7619	15.0842	15.4451	15.3761	14.2926	15.0483	15.0373	14.5274	13.3603	14.9322	15.2955	14.7613
ENSG00000058729	10.6449	9.14265	10.4584	10.7806	11.034	9.78503	11.0353	9.52006	9.57562	10.8829	11.5789	11.4264	10.2645	9.7908	10.7875	10.8417
ENSG00000058799	10.6449	10.463	10.0437	9.78142	10.9653	10.5917	10.7824	10.1044	9.57562	9.49183	10.3689	8.84403	10.0947	10.2054	10.7001	9.88683
ENSG00000058804	9.98247	10.463	11.2653	10.9504	10.5149	10.3695	11.0849	10.8408	9.31296	10.8829	10.7097	10.6491	9.41742	10.2054	10.6071	10.0902
ENSG00000058866	14.0544	13.5996	13.4347	13.8243	13.9425	13.456	13.7328	14.0417	13.6613	13.3848	13.7225	13.3956	13.0004	12.8483	11.6997	13.4071
ENSG00000059122	12.3963	12.7253	12.265	12.4805	12.6626	13.484	11.8863	11.9779	13.4807	11.8478	11.637	11.8413	13.3223	13.3336	12.5821	12.7238
ENSG00000059145	11.5258	10.463	11.7057	11.7802	11.5617	12.0317	11.8177	12.3257	12.0766	10.7386	10.7097	10.8417	12.3031	11.6641	11.6539	11.8857
ENSG00000059377	9.20588	10.1414	10.6282	10.9504	10.5149	10.5213	10.3516	11.1037	9.57562	10.8126	10.6879	0	10.6792	9.20665	9.28653	8.84405
ENSG00000059378	9.71972	10.7259	10.9175	9.78142	8.19694	10.0072	11.0453	9.52006	10.16	9.66153	9.74273	7.84716	11.9011	9.7908	11.0922	9.23562
ENSG00000059573	10.3971	11.6	10.9175	11.1024	11.5144	11.1533	11.4826	10.1044	10.4492	11.1909	11.2011	11.5418	11.4158	11.7896	10.6071	10.6998
ENSG00000059588	13.6908	12.0473	12.5868	13.5613	12.7262	11.8712	13.8706	13.8757	12.8958	12.9978	14.7925	14.1264	11.5533	12.8483	11.7441	14.131
ENSG00000059691	12.1513	12.3883	12.545	11.6871	12.5846	11.4469	11.6434	10.8408	12.1184	12.2715	12.3543	12.3647	13.0708	11.2048	10.5076	11.6487
ENSG00000059728	12.3033	11.7255	12.5868	12.0281	12.3622	12.2862	12.1512	11.1037	11.6331	12.1906	12.1656	11.6487	11.7942	12.1114	11.9476	11.9181
ENSG00000059758	13.327	12.3103	12.8498	12.9894	13.8972	13.3381	13.7188	12.7662	12.5126	13.9245	14.1131	13.5959	11.9517	12.3744	13.3141	13.5449
ENSG00000059769	10.3971	10.7259	10.2659	9.78142	10.4155	9.37054	10.683	0	9.99018	10.95	10.8143	8.84403	10.0947	0	10.2854	10.4269
ENSG00000059804	13.4515	12.9476	12.502	12.78	13.6072	13.286	13.9369	13.1032	12.7169	14.8163	13.216	12.9285	13.0708	12.3744	14.1172	13.011
ENSG00000059915	14.3619	14.1175	13.7428	14.4523	14.111	14.9298	13.3587	14.858	15.57	13.3101	13.7765	14.3801	14.9882	15.17	13.2844	14.3025
ENSG00000060069	10.6449	11.4625	11.4578	10.5881	10.466	11.7838	10.6305	11.8404	10.9895	10.3978	10.1306	11.0115	12.766	12.2045	11.2234	11.0895
ENSG00000060138	12.9198	13.2695	13.1013	10.5881	11.1313	12.9401	13.2715	11.8404	12.0766	11.6196	10.5614	9.84246	12.1812	11.905	12.2845	11.365
ENSG00000060140	10.3041	8.1452	7.46551	8.78306	9.93046	7.20823	8.73611	9.52006	7.00008	9.95072	10.2397	8.84403	9.90224	8.20909	0	9.42797
ENSG00000060237	16.3676	16.8612	17.5342	16.4872	16.3603	17.4333	16.5549	17.5842	17.9993	16.2144	16.6813	17.194	15.5239	17.8977	18.9821	17.2719
ENSG00000060303	0	0	7.46551	0	0	7.78993	4.92309	0	7.00008	8.81496	4.70979	0	7.10391	0	6.71308	4.89039
ENSG00000060339	13.5151	14.2276	14.1013	13.846	13.3687	13.6415	13.9096	14.1031	13.4807	14.3416	13.9193	13.3646	12.4512	13.5966	14.5758	14.0284
ENSG00000060491	11.6445	13.1846	11.6277	11.8676	11.9997	13.5205	11.4527	12.1034	13.2368	11.4445	10.9581	11.0115	14.0477	12.2045	12.2231	12.5622
ENSG00000060558	8.98389	10.1414	9.04502	0	9.51591	7.78993	8.57896	0	10.5747	8.49383	7.90753	7.84716	10.6792	8.20909	6.71308	7.65544
ENSG00000060566	6.41311	0	11.7797	0	7.20184	9.52233	7.46787	0	7.00008	8.49383	6.83619	0	11.1815	9.20665	6.71308	8.75115
ENSG00000060642	10.2047	11.1407	11.1584	10.103	9.69625	9.78503	10.3188	9.52006	10.4492	9.49183	9.90301	9.42794	10.7946	10.2054	9.70099	9.84248
ENSG00000060656	11.5258	11.7255	11.9812	13.2062	12.1923	12.7836	11.3671	12.6882	13.3812	11.5347	11.0721	11.4264	11.7942	12.6639	10.2854	12.5622
ENSG00000060688	10.9204	9.14265	10.7801	9.78142	11.0001	11.3283	10.8979	11.5186	10.3118	11.1343	11.0118	10.6491	9.90224	11.2048	10.0226	10.7959
ENSG00000060709	14.1035	12.7253	12.1581	14.0278	14.0376	12.6249	13.3425	13.3256	13.9431	13.8387	13.7583	14.1808	13.4685	13.819	11.6997	13.3607
ENSG00000060718	11.754	11.8409	11.043	12.6869	11.2801	11.8427	11.9358	12.7662	12.0335	11.1909	11.916	11.9287	11.094	12.5264	10.87	11.4708
ENSG00000060749	14.0109	13.5996	13.8325	14.1549	13.6732	13.4177	14.2682	14.6056	13.7031	13.7567	14.4881	14.4409	12.5531	14.1816	14.6477	14.096
ENSG00000060762	11.6445	10.9482	11.1584	11.3653	11.8928	11.5912	11.9679	11.326	10.4492	11.3484	12.0718	11.6487	10.5538	10.2054	11.9091	11.6358
ENSG00000060971	11.951	13.2277	12.1015	12.102	11.7368	12.176	11.4298	12.5183	11.1593	12.0751	11.8828	12.3647	12.6172	11.5266	11.7871	11.6358
ENSG00000060982	12.3736	11.9478	12.1581	12.102	12.6407	11.3283	12.4334	11.5186	11.4487	13.8908	12.4836	12.3647	11.8487	10.5271	12.1258	12.3169
ENSG00000061273	12.0111	12.5998	12.5868	11.5876	11.0001	13.0812	12.3262	10.5191	12.5126	11.2978	10.6432	11.0115	12.5855	12.292	12.1914	11.6615
ENSG00000061337	12.7713	11.6	12.502	12.9499	12.0168	12.8991	12.0991	12.2188	13.6754	12.0751	12.3227	12.748	13.2433	12.5968	11.1593	12.8355
ENSG00000061455	8.40035	9.72676	9.04502	8.78306	9.19448	0	8.27173	0	7.00008	7.49783	7.56809	0	10.6792	0	6.71308	8.93133
ENSG00000061492	0	0	9.45938	0	5.63635	0	3.96988	0	0	0	5.99825	0	7.10391	0	6.71308	0
ENSG00000061656	0	9.14265	7.46551	7.78633	0	7.78993	6.69607	0	7.00008	0	4.70979	0	8.68186	9.20665	0	7.17287
ENSG00000061676	15.5909	14.6793	14.9003	15.4663	15.661	14.7221	15.6676	15.0259	14.2368	16.302	15.8722	15.907	14.2734	14.3128	14.5881	15.0221
ENSG00000061794	11.92	11.3106	11.6277	12.1724	12.1152	10.8996	11.5826	10.8408	11.1593	12.8476	12.3749	12.2335	9.09602	12.2045	12.5821	11.5693
ENSG00000061918	13.8056	12.0473	11.85	13.4238	14.1463	12.7986	12.7938	12.6882	11.7441	13.7567	13.9075	13.7479	11.7942	11.905	11.7441	12.9496
ENSG00000061936	13.5047	13.3497	13.7242	13.5348	13.508	13.6248	13.6264	14.1906	13.9431	12.7568	13.4351	13.6484	13.5529	13.6637	14.6301	14.0109
ENSG00000061938	13.9197	14.2276	13.7794	14.5872	13.5141	14.5692	13.1878	14.1906	15.2176	12.323	12.6982	13.5689	14.7799	15.0116	14.2616	14.5345
ENSG00000061987	14.151	13.6321	13.7794	14.0653	14.0788	13.8059	14.5683	14.2731	13.055	13.8208	14.5507	14.1629	12.4512	13.6306	13.7655	14.3147
ENSG00000062038	9.98247	9.14265	10.7801	9.36693	9.06917	9.52233	9.00683	8.52203	10.5747	9.07746	8.74441	7.84716	11.094	10.79	8.70273	9.42797
ENSG00000062096	6.41311	9.72676	7.46551	0	6.62177	8.20334	6.69607	0	8.57751	6.50579	5.99825	0	10.7946	0	0	4.89039
ENSG00000062194	14.1376	13.4978	13.7054	13.5078	14.2474	13.7299	14.3677	14.1329	13.6036	14.5067	14.6416	13.7717	11.9517	13.9857	14.7868	14.0794
ENSG00000062282	9.5679	10.7259	11.7797	9.36693	10.4155	10.2871	8.87781	8.52203	10.9895	10.3978	9.24093	9.42794	11.4158	11.0123	7.70618	10.0902
ENSG00000062370	11.3035	11.7255	11.3648	11.3653	10.9653	11.1533	11.3099	10.8408	10.8964	11.2453	11.6024	10.4269	10.7946	11.5266	11.4002	11.127
ENSG00000062485	13.3504	12.8407	12.5868	13.8673	13.5902	12.8568	12.9138	13.3762	12.9662	13.0292	13.1595	13.2673	12.3791	12.9593	12.3434	13.7328
ENSG00000062524	6.41311	8.1452	7.46551	7.78633	6.62177	0	7.6891	9.52006	9.57562	6.50579	7.66073	0	8.68186	8.20909	0	4.89039
ENSG00000062582	10.7189	10.463	10.9175	10.103	10.7372	10.6588	9.63145	10.1044	10.8964	10.1915	9.97694	11.5418	10.6792	11.0123	9.02396	10.1997
ENSG00000062598	13.1644	13.0945	13.3644	13.1375	13.091	13.1644	12.8889	13.2187	12.574	13.9977	12.7908	13.3956	12.6172	12.5968	13.0214	12.4994
ENSG00000062650	13.2417	13.2695	13.5235	13.0279	13.2796	12.8568	13.7421	13.7277	12.8716	13.4786	13.7881	12.8411	11.7377	12.8483	13.9473	13.1494
ENSG00000062716	12.8881	12.9983	12.8838	12.3036	12.8456	13.3279	13.8478	13.4251	12.311	14.6648	13.5726	12.8411	12.1812	12.728	13.6419	12.8467
ENSG00000062725	13.327	13.2277	12.7795	13.1019	13.1922	12.9265	13.5205	12.6058	11.9433	13.1047	13.4945	13.163	12.0937	12.2045	12.3143	12.869
ENSG00000062822	9.71972	8.1452	10.4584	9.36693	9.06917	10.0072	8.33863	0	10.5747	9.95072	7.98123	0	10.7946	11.5266	10.4008	9.74948
ENSG00000063015	11.441	11.1407	11.3648	11.8676	12.0831	12.6081	11.1422	13.2731	12.1985	12.0751	11.5367	12.2335	12.1381	12.4524	9.87073	11.6227
ENSG00000063046	14.4568	14.784	15.094	14.7456	14.8238	15.3482	14.046	15.2186	15.6398	14.556	14.768	15.3085	14.5281	15.4804	16.0076	14.9702
ENSG00000063127	7.40462	9.14265	7.46551	7.78633	7.93488	8.78667	8.7849	8.52203	8.9916	0	6.83619	7.84716	9.6801	8.20909	6.71308	5.86586
ENSG00000063169	9.71972	11.6	9.45938	10.7806	10.4155	12.0568	9.80709	8.52203	12.6894	9.81336	8.65716	7.84716	12.4156	11.3747	11.6066	11.0895
ENSG00000063176	11.3508	10.9482	12.4576	12.4239	11.5617	11.9802	10.2853	11.1037	12.8958	9.49183	10.2986	11.4264	13.181	12.9593	12.3434	12.3958
ENSG00000063177	12.9508	13.1846	13.5449	13.3649	13.115	13.8352	12.6629	13.5626	14.3017	12.1906	12.445	13.4849	13.7939	13.9592	14.1002	13.3567
ENSG00000063180	13.4296	13.1403	13.0722	13.2062	13.5141	13.4465	12.1879	13.9445	14.44	12.8299	12.6482	14.1447	14.9326	14.4897	13.4807	13.7052
ENSG00000063241	10.2047	11.9478	12.4118	8.78306	10.0008	10.3695	10.0659	8.52203	11.6896	9.07746	9.38366	10.8417	12.4156	12.4524	9.70099	10.1641
ENSG00000063244	13.1377	13.3497	12.8838	13.5078	13.2293	14.0059	12.2887	13.2731	13.8218	12.9657	12.5087	13.0505	14.4244	13.4523	13.1424	13.4957
ENSG00000063245	13.0545	13.6638	13.6274	13.6868	13.421	14.2041	12.8665	13.3256	14.809	12.4208	12.8262	13.5134	15.0003	14.6637	13.2386	14.1356
ENSG00000063322	12.3736	12.8952	13.4798	12.8244	12.2367	12.9265	12.1834	12.4252	13.0764	11.8825	12.7959	13.2334	12.3416	12.6639	12.4544	12.7719
ENSG00000063438	10.8563	9.14265	11.3648	10.3658	10.0678	10.0072	9.80709	10.8408	10.4492	9.29947	8.82668	9.42794	11.094	0	9.02396	7.17287
ENSG00000063515	0	0	0	0	5.63635	0	0	0	0	0	0	0	8.68186	0	0	0
ENSG00000063587	11.951	11.8409	12.4118	12.0281	11.9473	11.7224	12.508	11.6885	11.6896	11.2453	12.2759	12.5416	12.1812	12.1114	12.2231	12.145
ENSG00000063601	12.2037	12.0473	12.6275	12.102	12.1923	11.6907	12.2587	11.5186	11.9891	13.2042	12.474	12.596	11.9011	12.0119	11.8289	12.1266
ENSG00000063660	12.9812	13.3882	13.3644	13.4803	12.8552	13.408	12.7908	12.4252	14.0869	12.66	12.1215	12.485	13.9515	13.4523	12.2231	13.4631
ENSG00000063761	10.2047	11.3106	10.9175	8.78306	9.6089	10.1997	9.23469	10.1044	10.6901	9.95072	9.95881	9.42794	11.2639	10.2054	10.9479	11.0115
ENSG00000063854	11.8227	11.1407	11.7797	13.2394	11.9293	12.1987	11.2152	11.5186	12.9431	11.8478	11.878	12.4261	12.7374	12.5264	12.8492	12.88
ENSG00000063978	12.3736	12.2279	12.5868	11.8676	12.6073	12.3885	12.3507	12.1034	12.2745	12.5345	11.9668	12.3006	12.4156	11.905	11.8696	11.9498
ENSG00000064012	9.20588	10.7259	7.46551	7.78633	8.78026	8.20334	10.0259	11.6885	7.00008	9.66153	9.27063	0	10.9015	0	10.0226	7.65544
ENSG00000064042	14.8596	14.784	15.3822	14.8673	15.0747	15.2069	14.9589	15.3636	15.5548	15.1693	15.1698	15.2418	14.7155	15.553	16.4625	15.2952
ENSG00000064102	11.1516	11.4625	11.043	10.9504	11.1926	10.7842	11.6367	12.1034	11.1593	11.5347	11.8088	10.8417	10.0947	10.79	11.985	11.5963
ENSG00000064115	11.92	12.8952	11.3648	11.8676	12.1309	11.6907	12.46	12.6058	11.9891	12.134	12.1696	12.3647	10.4164	11.3747	12.4544	11.7482
ENSG00000064195	0	8.1452	9.45938	0	0	0	6.2162	0	7.99443	6.50579	3.76389	0	10.2645	0	6.71308	4.89039
ENSG00000064199	9.85706	9.14265	9.45938	8.78306	10.4155	8.52429	10.4607	8.52203	9.57562	10.2983	10.1143	9.84246	10.2645	9.7908	9.02396	9.59766
ENSG00000064201	0	8.1452	8.46143	0	5.63635	0	6.69607	0	7.99443	8.08013	0	0	8.68186	0	6.71308	6.44256
ENSG00000064205	6.41311	10.463	10.6282	0	6.62177	6.21795	8.27173	0	7.00008	7.49783	6.66784	0	11.001	9.20665	8.70273	7.17287
ENSG00000064218	0	8.1452	8.46143	7.78633	0	6.21795	6.2162	0	7.99443	0	5.68196	0	10.6792	0	0	4.89039
ENSG00000064225	10.2047	10.463	11.043	10.5881	11.5144	10.0072	11.1515	9.52006	10.8964	11.0141	11.0636	7.84716	10.0947	9.7908	11.0922	11.6358
ENSG00000064270	8.40035	10.7259	10.2659	9.36693	9.85653	7.78993	9.04739	0	10.16	8.49383	9.01392	9.84246	11.4158	10.79	9.28653	9.70063
ENSG00000064300	0	9.14265	10.7801	0	7.93488	12.2431	7.78817	9.52006	7.99443	11.4445	6.47722	0	12.1812	11.2048	9.5086	9.70063
ENSG00000064309	11.3035	10.463	11.3648	11.4807	11.2515	11.5209	10.8528	11.5186	10.3118	11.2978	11.6082	12.0112	11.7377	11.3747	10.9479	11.3333
ENSG00000064313	12.1513	12.1404	11.9812	12.102	11.6949	11.1533	12.3986	12.8402	11.9891	12.4901	12.4899	12.3006	11.6174	11.905	12.8287	12.325
ENSG00000064393	16.146	17.7138	18.5221	16.9597	16.3999	18.6049	16.7059	18.1254	19.3014	16.425	16.1414	17.4973	17.2032	19.01	20.2782	17.644
ENSG00000064419	12.7001	12.5998	12.3156	12.9093	13.0418	12.6416	12.6063	12.8402	12.1985	12.7568	12.518	13.3005	11.7942	13.0117	12.6995	12.3803
ENSG00000064489	8.72143	9.72676	9.04502	7.78633	9.06917	9.37054	7.20647	0	8.57751	8.08013	7.56809	10.1641	9.09602	8.20909	7.70618	9.30263
ENSG00000064490	8.40035	10.7259	9.7809	7.78633	8.93193	11.1533	9.08685	10.8408	10.4492	9.49183	9.48848	8.84403	11.4862	10.5271	7.70618	9.92985
ENSG00000064545	8.40035	8.1452	10.2659	0	9.41652	9.37054	8.96509	0	10.16	8.08013	7.82986	8.84403	10.6792	10.5271	8.70273	9.92985
ENSG00000064547	7.98674	0	8.46143	9.36693	7.93488	8.20334	7.78817	0	7.99443	6.50579	7.24806	7.84716	10.0947	9.20665	6.71308	9.16535
ENSG00000064601	12.4838	12.0473	11.9171	12.6869	12.5021	12.176	12.2501	12.4252	12.4153	12.134	11.7362	12.3006	12.2636	12.3744	10.87	12.4632
ENSG00000064607	14.7315	13.1846	13.5235	15.0086	14.2795	14.5159	14.5023	15.1475	14.757	14.2778	14.406	14.4557	14.0477	15.0244	14.0213	15.0096
ENSG00000064651	13.6346	12.5327	13.566	13.9296	13.8068	13.9128	14.4877	13.5182	13.7571	13.7091	14.0705	13.8633	12.3416	13.3743	14.5131	14.4557
ENSG00000064652	10.7189	10.7259	11.1584	10.7806	10.4155	10.7229	11.2762	10.5191	7.99443	11.3484	11.2316	11.3009	10.5538	11.0123	11.2234	10.5967
ENSG00000064655	9.71972	11.8409	11.85	8.78306	9.6089	10.5917	9.68385	9.52006	10.5747	9.07746	9.29973	10.8417	10.9015	9.20665	8.28884	8.01642
ENSG00000064666	7.40462	12.0473	10.6282	0	5.63635	9.52233	9.12525	0	8.57751	8.49383	6.25752	0	10.0947	8.20909	9.70099	8.30491
ENSG00000064687	10.3971	10.1414	11.1584	12.2395	10.9297	11.199	9.85358	11.8404	11.9433	9.29947	9.51353	9.84246	12.0937	11.6641	10.4008	11.991
ENSG00000064692	9.85706	10.9482	11.6277	8.78306	9.6089	10.8996	10.251	11.326	10.3118	10.5782	10.8638	10.1641	11.3419	10.5271	9.87073	9.54329
ENSG00000064703	10.8563	10.7259	11.043	10.9504	11.0001	9.65965	11.0553	11.1037	10.16	10.4908	11.298	9.84246	10.5538	10.2054	10.2854	10.3015
ENSG00000064726	13.1242	12.9983	12.7795	12.9894	13.1464	12.4841	13.439	12.4252	11.9433	13.5234	13.4611	13.3646	10.5538	12.292	13.1588	12.5893
ENSG00000064763	11.3035	9.72676	11.1584	11.2398	11.4149	10.4474	10.8063	10.1044	9.99018	11.8478	11.7147	11.7482	9.6801	10.79	10.87	11.7838
ENSG00000064787	13.3849	16.3447	17.3491	14.7798	14.2582	16.9806	14.1239	17.1254	18.0338	14.8386	14.719	16.5991	15.6442	17.8171	19.1676	16.7812
ENSG00000064835	0	0	0	0	0	0	0	0	0	0	0	0	7.10391	0	0	0
ENSG00000064886	10.2047	10.463	10.7801	7.78633	9.51591	10.5213	13.8129	10.8408	10.16	13.8208	11.0551	9.42794	12.1812	10.2054	10.0226	8.01642
ENSG00000064932	10.9204	12.2279	10.7801	9.78142	10.2521	12.1057	11.1233	11.5186	11.6331	9.95072	8.97837	8.84403	11.8487	12.0119	11.4547	10.7959
ENSG00000064933	12.3963	11.8409	10.4584	11.1024	11.9824	10.8996	12.3669	11.6885	11.6331	11.5778	12.7727	12.596	9.41742	11.7896	11.7441	12.0604
ENSG00000064961	9.85706	10.7259	11.2653	10.5881	10.608	11.9802	10.1798	11.326	11.5742	10.4908	9.94045	10.1641	12.1812	12.4524	12.0215	10.5698
ENSG00000064989	11.204	9.72676	10.9175	10.7806	11.0001	10.9541	12.3986	8.52203	9.99018	10.8126	10.9852	10.6491	9.90224	10.5271	10.2854	10.1641
ENSG00000064995	10.567	9.14265	10.6282	10.7806	10.1319	10.4474	10.4757	9.52006	10.16	11.3484	10.9304	10.6491	9.6801	10.5271	10.16	10.4566
ENSG00000064999	12.872	13.0472	13.2124	12.8244	12.3755	13.5114	12.9544	12.8402	12.9889	11.3973	11.8189	12.485	12.3791	12.4524	12.9089	13.1125
ENSG00000065000	14.2788	14.0228	14.3643	14.1018	13.8833	14.6414	13.5366	13.8401	14.4887	13.7188	13.5363	14.6483	15.0476	14.508	13.9567	14.2735
ENSG00000065029	11.951	11.9478	11.5453	11.3653	11.4902	12.4275	11.4527	12.1034	12.311	11.0141	11.0118	11.5418	12.2636	11.7896	11.6539	11.5279
ENSG00000065054	9.5679	11.1407	10.9175	10.9504	10.0008	11.6252	9.89862	9.52006	12.1985	9.81336	8.78613	10.8417	13.2228	11.7896	13.1424	11.1084
ENSG00000065057	8.40035	0	9.45938	0	9.19448	9.52233	7.34308	8.52203	8.9916	7.49783	8.51551	7.84716	10.7946	9.20665	9.87073	9.36666
ENSG00000065060	12.4838	11.9478	12.3645	12.4239	12.2656	12.6905	12.5474	12.5183	12.0766	13.3355	12.2161	12.4261	12.0006	11.7896	11.7871	12.3169
ENSG00000065135	13.4837	13.7841	13.4117	12.7342	12.9019	12.6581	13.5596	13.2731	12.7439	13.6498	13.2574	12.4261	13.181	13.3336	12.5324	12.742
ENSG00000065150	14.5151	14.2695	13.8497	13.5348	14.646	13.5114	14.5159	14.1906	13.7702	14.9119	15.0929	14.5134	12.766	14.0116	14.2539	13.9311
ENSG00000065154	13.2417	12.4623	11.9812	12.8674	13.1694	11.8135	12.8493	12.6882	11.6896	13.2449	13.5859	13.699	11.4158	11.7896	12.0571	12.9857
ENSG00000065183	10.6449	10.9482	11.6277	11.2398	11.3625	10.4474	11.4826	11.6885	10.6901	11.4445	11.7729	11.0115	11.6788	9.7908	10.7875	11.4113
ENSG00000065243	13.7091	13.6638	13.6473	13.7572	13.3145	13.5205	14.2863	13.2731	12.9197	13.5234	14.0652	13.1264	11.4158	13.9047	14.1505	13.2248
ENSG00000065268	8.72143	9.14265	7.46551	10.103	9.51591	10.1066	9.49145	0	10.7969	8.08013	8.41271	9.42794	11.2639	10.2054	8.70273	9.70063
ENSG00000065308	10.7892	11.1407	11.5453	10.7806	9.85653	10.7229	11.4527	10.5191	11.0769	9.66153	9.76376	9.84246	11.7377	10.2054	10.6071	10.4858
ENSG00000065320	8.40035	12.3883	10.4584	9.78142	9.30976	10.5213	10.4304	9.52006	10.16	11.5778	8.56429	10.1641	12.8485	10.2054	10.7001	9.09149
ENSG00000065325	10.7892	9.72676	10.0437	8.78306	9.93046	7.20823	9.26939	11.1037	10.8964	11.1343	10.5494	10.1641	11.3419	9.7908	7.70618	7.84719
ENSG00000065328	0	10.7259	9.7809	0	0	7.20823	7.20647	0	8.57751	8.81496	3.76389	0	9.6801	8.20909	6.71308	4.89039
ENSG00000065357	12.4838	12.5327	12.1581	11.8676	12.1465	11.8993	11.8059	11.9779	11.7965	11.8478	11.7729	11.4264	12.9009	11.905	10.4008	11.6615
ENSG00000065361	10.4845	12.3883	11.6277	12.7342	12.7262	13.9332	11.7207	13.6057	12.1985	11.1343	12.5963	11.4264	11.9011	12.3744	14.6937	13.6928
ENSG00000065371	6.41311	11.8409	10.6282	0	0	7.78993	7.20647	0	9.31296	8.81496	4.70979	0	11.094	0	6.71308	6.85344
ENSG00000065413	11.9814	12.7253	12.667	12.2395	11.9997	12.6416	12.9111	13.1621	11.6896	12.2715	12.7597	11.4264	12.3791	12.2045	12.2541	11.9393
ENSG00000065427	12.6817	11.6	12.0426	12.102	12.596	12.2648	12.1925	12.3257	12.6037	12.5124	12.6138	12.3006	12.2636	12.3744	11.7441	12.108
ENSG00000065457	11.204	11.6	11.7797	12.102	11.3889	11.8135	11.2241	11.326	9.99018	10.5782	11.6256	11.6487	11.1815	11.6641	12.159	11.7482
ENSG00000065485	9.98247	11.3106	10.0437	8.78306	10.608	9.00859	9.96365	0	9.99018	10.3978	9.94045	9.84246	9.90224	10.2054	9.02396	9.88683
ENSG00000065491	10.8563	10.7259	11.043	11.6871	10.5149	10.5213	10.4456	11.5186	10.5747	11.0141	10.3689	10.8417	11.001	11.0123	10.7001	10.6998
ENSG00000065518	11.2546	10.7259	10.9175	11.1024	11.7572	11.2434	11.3671	10.1044	10.6901	11.4445	11.6198	12.5416	9.90224	10.5271	11.1593	11.3493
ENSG00000065526	14.9886	15.3	15.6071	15.319	15.0438	15.8242	15.2649	15.4129	15.4192	15.0134	15.1288	15.216	14.7799	15.6961	16.0851	15.2952
ENSG00000065534	12.8225	14.2899	14.2518	13.4803	13.1618	14.8242	13.8464	13.1032	13.7833	14.0056	13.4643	13.7717	14.3696	13.1586	13.3288	12.8964
ENSG00000065548	13.6346	13.0472	12.667	12.9894	13.6295	12.8991	13.0423	13.2187	13.0113	14.3101	14.0123	13.9284	12.4156	13.0117	13.3288	13.2377
ENSG00000065559	13.7	12.0473	12.265	13.8243	13.9822	12.3485	12.8973	13.3256	12.4809	14.1694	13.7907	13.7479	11.6174	12.292	12.159	13.569
ENSG00000065600	10.2047	10.9482	10.4584	9.78142	10.466	10.3695	10.0259	11.1037	9.31296	9.95072	10.6203	8.84403	9.90224	10.2054	11.0922	11.6227
ENSG00000065609	14.561	13.1846	12.7795	14.6987	14.9063	13.069	13.5994	13.4251	13.9196	14.4028	14.6704	15.0406	13.3973	12.8483	12.2541	14.7236
ENSG00000065613	14.556	14.3881	14.7335	14.3497	14.352	14.5339	14.8144	14.0728	14.0001	15.0483	15.0368	14.5414	13.2635	14.819	15.6152	14.1741
ENSG00000065615	10.8563	11.1407	11.3648	10.9504	11.2224	11.7224	11.8235	12.3257	11.6331	11.7382	11.8828	10.4269	12.0479	11.2048	10.7875	12.1721
ENSG00000065618	6.41311	9.72676	8.46143	0	0	6.21795	5.89912	0	7.99443	8.08013	5.99825	0	10.0947	9.20665	0	5.86586
ENSG00000065621	11.606	10.9482	11.7057	12.1724	11.7774	11.7838	11.7639	12.2188	11.7965	11.2978	11.4223	10.8417	11.9517	11.0123	11.6539	11.3806
ENSG00000065665	11.754	9.72676	10.9175	11.7802	12.3352	10.7229	11.3751	11.326	11.4487	11.7756	11.8683	11.4264	11.094	10.79	10.5076	11.3806
ENSG00000065675	9.71972	10.7259	9.7809	10.5881	9.51591	10.1066	9.63145	8.52203	10.4492	10.5782	10.2094	9.84246	11.1815	10.2054	11.5577	10.9914
ENSG00000065717	10.8563	10.463	10.9175	11.1024	10.4155	11.6252	10.251	10.1044	10.9895	8.81496	9.11561	9.84246	11.094	12.2045	10.0226	11.5138
ENSG00000065802	12.4407	13.3102	13.5018	12.4805	12.5731	13.0315	12.4411	12.9106	13.6754	12.1049	12.3369	12.8411	13.0004	12.9048	14.3998	13.0358
ENSG00000065809	11.3035	13.0945	13.9493	13.1723	12.9823	13.8567	13.144	13.6475	13.7571	13.1904	13.3884	12.596	12.4156	14.6472	16.0008	14.4483
ENSG00000065833	12.5048	12.9983	11.3648	11.3653	12.5142	11.9267	12.9083	11.5186	11.2373	12.933	13.0244	12.596	10.9015	11.3747	11.0922	11.6615
ENSG00000065882	13.1377	13.6321	13.2124	13.2062	12.8552	13.1293	13.5313	13.0418	13.2177	13.556	13.3137	13.3956	13.3414	12.9048	12.7218	13.0651
ENSG00000065883	14.0328	13.3102	13.7242	13.9092	13.4589	13.3982	14.0067	13.8757	13.5738	13.6295	14.1948	14.1629	12.9515	13.4138	13.8286	13.9521
ENSG00000065911	10.4845	12.2279	10.2659	10.103	9.69625	11.0065	11.1422	9.52006	9.79774	10.8829	10.7312	0	8.68186	9.20665	9.5086	9.23562
ENSG00000065923	13.3504	12.2279	12.4118	12.4805	13.5787	14.726	12.653	13.3256	12.1985	13.3229	13.3437	13.1264	12.1812	12.5264	11.9476	12.7115
ENSG00000065970	11.5258	12.4623	11.85	12.4239	11.7774	12.0061	11.6301	11.6885	12.0766	12.8651	11.6652	11.6487	12.4512	12.4524	12.2541	11.6227
ENSG00000065978	13.3735	13.6948	13.7054	13.3649	13.0502	14.0812	13.5736	14.4489	13.9889	14.3664	13.792	14.216	13.7659	13.8767	15.2385	13.9599
ENSG00000065989	12.8225	12.4623	12.2125	13.5078	12.8361	12.7836	12.1182	13.0418	13.7438	12.397	11.8289	13.2673	13.2833	13.4138	11.7871	13.7479
ENSG00000066027	12.1777	12.5327	12.265	11.5876	11.9997	11.9267	12.4103	11.8404	11.8471	11.8825	12.5963	12.485	11.5533	11.905	12.5069	11.3493
ENSG00000066032	15.1775	14.8816	14.4232	14.9893	14.9624	13.5909	14.5726	13.6475	14.3552	14.5932	14.9408	15.492	13.9137	14.0869	13.9378	14.3328
ENSG00000066044	12.5048	12.3883	11.7057	12.9894	12.8069	12.2648	12.7938	12.9777	13.055	12.9657	12.5875	12.8411	12.1812	12.3744	12.3434	12.9806
ENSG00000066056	9.71972	11.6	12.265	10.7806	10.1319	11.1533	10.3188	10.1044	10.6901	8.81496	7.82986	0	11.4158	11.3747	12.3143	9.92985
ENSG00000066084	13.8224	13.4978	14.0424	14.0836	14.2181	14.8603	14.3915	14.9611	14.4151	14.3725	14.1555	14.0698	13.1159	14.6961	15.7519	14.9907
ENSG00000066117	12.3505	11.8409	12.2125	12.102	11.9112	12.5562	12.263	11.1037	12.5126	11.6602	12.0202	11.5418	11.9011	12.0119	11.8289	12.1721
ENSG00000066135	12.7713	12.8952	11.85	13.0654	12.6841	12.328	12.558	12.9106	12.2745	12.245	12.5757	12.4261	12.1381	12.2045	12.4544	12.6991
ENSG00000066136	11.441	12.2279	11.7057	11.3653	11.8169	11.6583	11.5895	11.1037	11.7441	11.6602	11.5848	11.9287	11.2639	11.905	11.3437	11.6358
ENSG00000066185	7.98674	9.72676	8.46143	0	7.20184	7.78993	9.26939	0	0	8.81496	8.82668	10.6491	8.68186	0	9.28653	6.44256
ENSG00000066230	0	8.1452	9.04502	7.78633	0	0	4.92309	0	0	6.50579	3.76389	7.84716	9.41742	0	0	4.89039
ENSG00000066248	13.9584	12.9476	12.7795	13.9697	13.6946	14.1174	12.6855	13.6881	14.3198	12.7189	13.3628	13.7236	13.6327	14.2043	11.7441	14.3004
ENSG00000066279	7.98674	9.72676	9.45938	7.78633	7.61443	6.21795	8.52252	0	0	8.81496	9.38366	7.84716	11.5533	8.20909	10.16	8.01642
ENSG00000066294	10.0978	9.14265	10.7801	11.3653	10.608	10.4474	11.65	11.8404	9.31296	10.6606	12.0927	9.42794	11.6788	9.20665	8.70273	8.54522
ENSG00000066322	10.2047	9.72676	11.5453	11.2398	10.7778	12.0568	10.657	11.326	10.3118	9.66153	10.462	10.4269	11.2639	9.20665	12.4	12.5485
ENSG00000066336	8.98389	9.14265	10.2659	8.78306	9.30976	9.90039	9.57707	10.5191	8.9916	8.81496	9.27063	7.84716	10.4164	8.20909	6.71308	9.01363
ENSG00000066379	6.41311	11.3106	10.4584	0	8.19694	9.52233	8.05012	10.1044	9.57562	8.81496	6.66784	0	10.0947	9.20665	7.70618	8.16787
ENSG00000066382	11.606	11.3106	10.9175	11.3653	11.6299	10.8431	11.1608	11.6885	11.4487	11.3484	11.7362	11.4264	11.6788	11.0123	10.2854	10.819
ENSG00000066405	0	8.1452	7.46551	0	0	7.20823	3.96988	0	0	7.49783	0	0	10.5538	0	0	6.44256
ENSG00000066422	12.7361	11.1407	12.545	12.5874	12.9909	12.2211	12.7848	12.6882	12.2745	13.0446	13.2179	12.3647	11.4158	12.5968	13.5323	12.8241
ENSG00000066427	13.4942	13.6948	13.2388	12.9499	12.9995	12.591	13.4859	12.9106	13.4967	13.5668	13.3155	12.5416	13.2021	13.5966	13.5067	12.9179
ENSG00000066455	12.0111	10.9482	11.7797	12.1724	11.6949	11.2434	12.2414	12.3257	11.9891	12.5775	12.5426	12.7953	11.3419	12.6639	13.2693	12.3881
ENSG00000066468	13.4623	13.9475	14.0868	13.2062	13.1771	14.0251	13.9676	13.6475	13.6327	12.9494	13.6565	13.841	12.9762	13.7589	15.1628	13.939
ENSG00000066557	12.0688	10.463	10.7801	11.4807	11.3889	10.0072	11.782	10.5191	9.57562	11.6997	11.9849	11.4264	10.6792	11.3747	10.0226	11.4113
ENSG00000066583	9.85706	0	9.04502	9.36693	10.1319	8.20334	10.0054	8.52203	9.31296	9.66153	10.3826	10.4269	9.41742	9.20665	10.0226	9.42797
ENSG00000066629	11.6445	10.1414	12.4118	12.365	12.0992	12.4466	11.3671	12.2188	11.7441	11.5778	11.9019	12.0891	10.7946	12.3744	12.159	11.4264
ENSG00000066651	12.5048	11.6	11.3648	12.9894	12.2512	11.4843	12.4786	12.6058	11.4487	12.397	13.1436	12.0112	10.6792	11.2048	11.9091	12.7053
ENSG00000066654	13.0967	12.3883	12.6275	12.5874	13.0991	12.0061	12.9437	12.3257	11.3113	12.6995	13.2666	12.596	11.7942	11.2048	12.6995	12.6613
ENSG00000066697	10.3971	10.7259	10.7801	11.2398	10.466	9.78503	10.5622	10.8408	11.4487	11.3973	10.7733	11.1634	11.094	11.3747	11.2234	11.3009
ENSG00000066735	8.40035	11.3106	11.2653	7.78633	8.19694	9.78503	8.8321	9.52006	9.57562	7.49783	6.25752	7.84716	10.4164	10.2054	9.02396	8.43006
ENSG00000066739	14.1376	13.3102	13.2388	13.846	14.2365	13.9332	14.2746	13.9776	12.7963	14.0135	14.4642	13.8854	12.6482	13.2918	13.6063	14.2735
ENSG00000066777	13.8474	13.4256	14.0273	13.6128	13.8786	13.7835	14.3626	14.6267	13.1984	14.2178	14.481	14.3487	12.4156	14.0116	14.2768	13.8154
ENSG00000066813	6.41311	10.463	10.9175	0	7.20184	6.21795	6.88698	8.52203	7.99443	9.07746	0	0	11.2639	0	0	0
ENSG00000066827	11.3966	11.3106	11.5453	10.9504	11.4902	11.3689	11.3099	11.1037	11.6331	11.5347	11.382	11.1634	12.3416	11.7896	11.4002	12.0311
ENSG00000066855	10.0978	0	10.9175	10.3658	10.2521	10.1997	10.8063	9.52006	10.4492	10.1915	10.2841	9.84246	11.001	11.3747	12.1914	10.3966
ENSG00000066923	8.40035	11.9478	11.3648	9.78142	10.0678	11.2434	9.94229	8.52203	11.1593	11.0141	9.53816	10.4269	11.5533	11.3747	11.2234	10.4858
ENSG00000066926	10.8563	10.9482	10.6282	11.4807	11.4149	11.5912	11.4222	11.1037	11.1593	11.5778	11.409	11.8413	9.90224	10.79	11.7871	11.127
ENSG00000066933	15.359	14.4439	14.7793	14.5743	15.0438	14.8387	15.4047	15.0727	14.4318	15.0445	15.503	15.216	13.6013	14.9856	14.7327	14.6958
ENSG00000067048	13.3151	12.0473	7.46551	12.9499	6.62177	8.52429	4.92309	9.52006	12.4485	13.3479	6.25752	12.1631	10.0947	8.20909	9.87073	13.3646
ENSG00000067057	13.888	13.3102	13.1854	14.4237	14.3653	13.3685	13.0965	14.01	13.809	14.5667	13.1111	13.9071	14.6784	13.7589	12.4	14.5858
ENSG00000067064	12.6817	11.8409	11.9812	12.1724	12.9735	11.9537	12.7329	12.3257	11.7441	13.1193	13.3662	13.2673	11.4158	11.2048	12.4	12.6613
ENSG00000067066	11.6445	12.7842	12.545	11.5876	11.4149	12.0568	12.8973	12.4252	10.8964	11.9496	12.0505	10.8417	12.0937	11.3747	13.223	11.0314
ENSG00000067082	12.6442	13.4622	12.8498	12.2395	12.1309	13.0812	13.0868	12.4252	11.9891	12.2715	12.3049	11.6487	12.4859	12.6639	12.372	12.0311
ENSG00000067113	11.484	11.1407	11.4578	11.9501	11.4655	11.2434	12.6887	12.1034	10.3118	11.2978	11.7039	11.4264	8.68186	11.0123	11.9091	11.4413
ENSG00000067141	14.1309	14.33	14.2256	13.8884	13.762	14.4885	14.1227	14.1329	13.4318	13.6295	13.8777	14.1078	12.8749	13.3743	13.9185	14.1241
ENSG00000067167	12.4187	12.3883	12.7795	12.102	12.1923	12.2648	13.6297	12.4252	11.6331	12.245	12.7675	12.1631	11.1815	12.0119	12.6302	11.9074
ENSG00000067177	11.2546	11.7255	12.6275	11.9501	10.6954	12.3885	11.8351	9.52006	9.99018	12.1049	11.2762	11.8413	11.2639	11.0123	10.7001	10.7959
ENSG00000067182	11.9814	12.5327	11.9171	11.2398	10.3086	12.1057	12.263	11.326	11.2373	11.2978	10.6087	9.42794	11.4158	10.2054	10.2854	9.97163
ENSG00000067191	12.6631	12.4623	12.265	13.2718	12.9995	12.7222	12.0146	12.5183	13.3465	12.6995	12.0505	13.1986	13.6934	13.0624	11.2234	13.1079
ENSG00000067208	13.327	13.0945	13.4117	13.3345	13.4589	13.069	13.9096	13.5182	13.2177	14.0824	14.0799	13.841	12.0006	13.6637	14.4609	13.3488
ENSG00000067221	10.6449	10.9482	11.5453	11.1024	11.3625	11.0571	10.5196	11.1037	11.4487	10.3978	10.462	11.0115	12.2636	12.0119	10.6071	11.4853
ENSG00000067225	15.3876	14.895	15.1853	15.7398	16.0186	15.4792	15.0628	15.01	15.3419	15.8518	15.5007	16.0058	16.2482	15.1231	14.5002	15.8949
ENSG00000067248	12.7361	12.3883	12.1015	12.0281	12.3887	12.176	12.9383	12.9106	11.4487	13.075	13.3244	12.8411	11.4158	13.0624	13.3718	12.7238
ENSG00000067334	12.5256	12.5998	12.667	12.0281	12.9019	11.9267	12.9028	12.2188	11.9433	13.9656	13.4643	13.1264	12.0937	12.728	13.5196	12.5691
ENSG00000067365	11.3035	10.7259	11.5453	12.1724	10.466	11.6252	10.9308	11.326	11.2373	10.8829	10.6988	11.0115	11.6788	11.7896	11.5577	11.0704
ENSG00000067369	14.7581	14.407	14.5018	14.8133	14.8335	14.3483	14.81	14.7849	14.2462	15.0635	15.2911	14.939	14.0592	14.1816	14.0657	14.5414
ENSG00000067445	12.7361	11.6	12.0426	13.2718	13.1386	12.6581	11.8118	12.8402	12.6328	12.7754	12.1457	12.6991	12.3416	12.5968	11.1593	12.642
ENSG00000067533	11.606	11.7255	11.7057	11.3653	11.716	11.0065	11.7517	11.5186	10.7969	12.1049	11.8139	11.9287	11.9517	10.79	12.2231	11.7482
ENSG00000067560	13.9508	14.2063	14.0721	14.0278	14.1268	14.1469	14.6002	13.9776	14.1688	14.2246	14.577	14.4848	13.6013	13.6637	14.9425	14.0333
ENSG00000067596	12.7886	12.5327	12.9169	12.7342	12.8361	13.1759	12.922	13.1032	13.2177	13.2449	13.0821	12.6485	12.794	13.3336	12.8287	13.0408
ENSG00000067601	9.71972	10.9482	10.6282	10.103	10.1932	10.5917	9.78327	10.1044	10.4492	8.49383	9.51353	9.84246	8.09865	10.5271	9.87073	9.54329
ENSG00000067606	13.2789	12.5998	12.8498	13.2718	13.1846	13.2647	11.903	12.9106	13.2368	12.9657	12.0885	13.7952	13.181	13.3336	12.4544	13.3488
ENSG00000067646	11.484	11.1407	0	10.7806	7.20184	8.52429	5.89912	8.52203	11.1593	12.0137	6.66784	11.7482	8.09865	0	9.02396	11.83
ENSG00000067704	12.3505	10.463	11.7797	12.9499	13.1386	12.328	12.7998	12.3257	12.159	13.2449	13.0568	13.3005	11.3419	11.7896	12.5575	12.5065
ENSG00000067715	16.8819	15.2062	14.7793	16.9193	17.4104	15.0471	15.659	16.4606	16.2152	17.0026	17.0838	17.0721	15.8846	15.8837	14.1002	16.8623
ENSG00000067798	14.3734	14.2487	13.7612	14.5743	14.3282	13.8352	14.5285	14.6474	14.1787	14.5667	14.892	15.1355	13.4858	14.2266	13.7217	14.3685
ENSG00000067829	11.606	9.72676	10.4584	11.6871	11.0996	10.8431	10.3677	11.1037	11.3113	11.4903	10.9852	12.1631	11.001	11.5266	10.7001	12.0892
ENSG00000067836	12.4838	12.5998	12.545	13.1375	12.5846	13.1528	11.776	11.6885	13.4807	11.2453	11.9347	12.9285	13.303	13.1113	13.6881	13.0795
ENSG00000067840	15.0035	14.5495	14.5127	15.1017	14.5437	14.892	14.0485	14.5182	16.0576	13.5012	14.3305	15.0697	16.0418	15.9591	14.2918	15.6272
ENSG00000067842	13.663	12.4623	11.9171	13.1019	13.6999	13.3884	12.5332	12.6882	14.1983	12.8651	12.8705	13.1986	13.5529	12.9593	10.7875	13.9044
ENSG00000067900	14.2163	14.33	14.5554	13.9697	13.4464	13.9733	14.6886	14.2186	13.8592	14.4441	14.7693	13.6739	12.8749	14.2704	15.1587	14.0456
ENSG00000067955	11.1516	11.8409	11.4578	10.9504	11.7973	12.2431	12.6465	12.1034	11.6896	12.245	11.7625	11.5418	10.9015	12.0119	12.6064	11.3493
ENSG00000067992	12.2544	9.14265	10.4584	11.1024	12.5142	11.4084	11.903	10.5191	10.8964	12.5562	12.0675	12.5416	11.001	11.2048	10.7001	11.3333
ENSG00000068001	10.0978	11.9478	11.2653	10.5881	9.6089	11.3689	10.7944	9.52006	9.79774	9.29947	8.65716	9.42794	10.5538	11.5266	11.2234	9.97163
ENSG00000068024	13.9508	13.4256	13.5235	13.6625	13.6516	14.1352	13.7967	13.8757	14.7031	13.0899	13.0482	12.5416	13.8214	13.8767	13.5574	14.1171
ENSG00000068028	9.71972	11.6	11.1584	10.5881	10.0008	11.5565	10.6036	10.1044	11.4487	10.1915	9.46298	9.42794	10.2645	10.2054	10.9479	9.84248
ENSG00000068078	13.4406	15.7983	15.1084	14.2556	13.0418	14.5204	13.7219	12.9106	14.9017	12.4674	13.4036	14.3645	13.5853	12.8483	13.4543	13.6158
ENSG00000068079	8.98389	10.1414	9.7809	8.78306	8.78026	9.00859	7.46787	9.52006	8.57751	8.81496	8.24331	8.84403	11.094	9.7908	9.5086	8.16787
ENSG00000068097	11.3508	10.9482	11.1584	11.3653	11.2515	11.5912	11.6031	11.9779	10.8964	11.6997	11.4679	11.4264	10.6792	9.7908	11.0219	11.2509
ENSG00000068120	11.2546	11.6	11.7057	10.9504	11.5848	11.8993	10.9523	11.1037	12.2745	10.6606	10.462	10.6491	12.0479	10.5271	11.2234	11.2166
ENSG00000068137	9.71972	10.9482	11.1584	10.3658	9.41652	11.199	9.43142	10.1044	10.4492	7.49783	7.74777	0	10.9015	10.5271	9.70099	10.5967
ENSG00000068305	14.309	13.9731	13.6072	13.6128	14.311	13.6824	14.5692	14.0417	13.2368	14.9328	14.6056	13.841	12.9265	13.0624	13.4409	14.0209
ENSG00000068308	12.2037	12.1404	12.667	12.0281	12.3488	12.9668	11.8177	12.5183	12.9889	12.5345	12.1853	13.0505	13.3789	13.0117	12.1258	12.4632
ENSG00000068323	12.5861	12.8407	13.2648	12.5349	12.2656	13.437	12.5754	12.6058	13.1182	12.1626	11.9254	12.1631	12.9265	13.5619	12.8492	12.2421
ENSG00000068354	10.7189	11.3106	11.3648	11.1024	10.608	11.7534	10.2158	10.8408	10.3118	10.8126	10.436	10.4269	11.094	10.2054	10.9479	10.9291
ENSG00000068366	12.9962	11.6	12.265	12.78	13.8019	12.2648	13.6079	12.9106	11.1593	13.8993	13.574	12.9285	11.9517	11.5266	11.6997	12.325
ENSG00000068383	11.2546	11.4625	11.7797	11.6871	11.6299	13.006	11.4899	11.6885	12.4153	12.6398	11.4355	11.6487	11.8487	11.6641	12.0215	12.341
ENSG00000068394	11.5665	10.7259	11.043	11.3653	11.2515	11.6252	10.8297	11.1037	10.9895	11.6196	11.3336	11.9287	11.6788	11.5266	12.2231	11.4708
ENSG00000068400	14.1104	13.7549	13.3154	13.9697	13.947	14.0873	13.2906	14.7661	14.7099	13.8822	13.8558	14.3645	14.8682	14.68	14.5941	14.0818
ENSG00000068438	9.98247	9.14265	11.1584	10.5881	10.3086	9.78503	9.96365	10.1044	10.3118	10.0761	10.2094	7.84716	10.5538	9.20665	8.28884	9.97163
ENSG00000068489	8.40035	9.72676	10.0437	0	7.20184	8.20334	8.6856	9.52006	9.79774	8.49383	8.30201	9.84246	9.6801	8.20909	8.70273	8.43006
ENSG00000068615	12.5662	10.7259	11.1584	12.2395	12.757	11.2865	11.9679	11.6885	11.1593	12.9163	12.4708	12.5416	11.8487	10.79	9.28653	12.108
ENSG00000068650	13.6908	13.8951	13.8837	13.3946	13.3554	14.6943	14.1216	14.1329	13.6754	13.3479	13.2518	13.011	13.6934	13.7893	14.2992	13.9703
ENSG00000068654	12.9508	13.0945	13.1854	13.5348	12.8552	13.1644	13.0598	13.6057	13.3288	12.7754	12.9182	13.163	13.0243	12.9593	13.2072	13.0309
ENSG00000068697	12.3963	12.3103	12.3645	12.6869	12.3622	12.2648	13.0916	11.6885	11.1593	12.2715	12.4708	12.8855	11.4158	11.905	11.4002	11.7362
ENSG00000068724	10.567	12.2279	12.1581	10.7806	11.3625	13.1759	11.5191	11.8404	11.7965	10.8126	10.449	11.0115	12.1381	11.6641	12.3143	11.4561
ENSG00000068745	12.279	11.9478	12.0426	12.0281	12.6947	12.7064	12.237	12.5183	12.3466	12.8994	12.4867	12.1631	12.3416	12.0119	12.5324	12.411
ENSG00000068781	9.20588	9.72676	11.5453	7.78633	8.78026	10.1997	11.1328	10.8408	7.99443	11.2453	9.32825	10.6491	10.5538	9.7908	11.0219	10.2344
ENSG00000068784	9.85706	11.7255	11.1584	10.3658	10.2521	10.7229	11.0849	10.8408	10.5747	11.2453	11.3888	11.4264	10.2645	10.79	11.8696	10.5423
ENSG00000068796	13.5561	13.3102	13.8497	13.3035	13.6128	13.484	13.9938	13.2731	13.4483	14.0972	14.4873	14.3955	12.3791	13.4897	14.9708	13.9205
ENSG00000068831	9.85706	11.1407	11.1584	11.3653	10.2521	11.4469	9.87627	10.1044	11.3113	9.29947	9.11561	8.84403	11.2639	11.2048	10.4008	10.6232
ENSG00000068878	13.0687	12.5327	13.3154	13.3345	12.9823	13.3785	13.6463	14.01	13.1182	14.4028	13.7022	13.5134	12.0479	12.9593	14.2768	13.5621
ENSG00000068885	12.5662	12.5998	12.265	12.8674	12.7365	12.328	13.3526	13.0418	11.4487	13.1047	13.1793	12.9703	11.094	12.292	13.7974	12.4922
ENSG00000068903	12.7361	12.8407	13.2388	13.3345	13.1771	14.307	12.6131	12.8402	13.8715	12.1906	12.422	13.5689	13.2228	13.8482	14.0569	13.9754
ENSG00000068912	12.0968	11.8409	11.7797	11.1024	12.7262	11.5912	12.1418	11.8404	11.3113	12.8823	12.6396	12.485	10.4164	11.3747	11.8696	11.5279
ENSG00000068971	11.9814	11.9478	12.1581	12.2395	12.7262	12.98	11.4144	13.1032	13.2927	11.9165	11.487	12.4261	12.7083	13.0117	12.2541	12.596
ENSG00000068976	9.85706	10.1414	10.9175	11.3653	10.2521	10.7229	9.94229	8.52203	11.0769	9.29947	9.82509	11.7482	10.9015	10.2054	9.87073	11.396
ENSG00000068985	0	0	7.46551	0	0	6.21795	0	0	0	6.50579	0	0	7.10391	0	0	0
ENSG00000069011	6.41311	0	9.04502	0	5.63635	0	0	0	7.99443	6.50579	0	0	9.09602	0	8.70273	5.86586
ENSG00000069018	6.41311	0	9.7809	0	0	7.78993	5.49212	0	0	0	4.70979	0	10.9015	0	0	0
ENSG00000069020	14.1173	14.5495	14.1578	14.2717	13.8972	13.658	14.4541	13.9776	14.2177	14.0972	13.9711	14.0698	13.7082	14.2266	13.5323	14.3127
ENSG00000069122	12.6442	12.9983	13.2388	11.9501	12.2798	11.9802	13.1133	12.3257	11.9433	11.3973	11.6256	11.0115	11.4862	11.7896	12.9089	11.2678
ENSG00000069188	11.2546	12.5998	11.5453	12.638	11.8742	12.3686	11.3988	12.4252	12.8219	11.2978	11.0972	11.1634	12.0937	12.7894	10.4008	10.9709
ENSG00000069206	0	0	0	0	0	6.21795	4.92309	0	0	0	0	0	9.09602	0	6.71308	0
ENSG00000069248	13.011	12.4623	12.0426	12.4805	12.4275	12.0814	12.7142	13.5626	11.6331	12.7754	13.0025	12.5416	11.6788	11.7896	12.4544	12.88
ENSG00000069275	16.0145	15.928	16.1438	16.023	15.938	15.9264	16.1078	15.7469	16.0304	16.1816	16.604	16.2418	15.327	15.9724	17.0916	16.0619
ENSG00000069329	13.7181	12.5998	12.9169	13.3946	14.0037	12.828	13.7847	13.2731	12.1184	13.865	14.0904	13.5959	12.5199	12.728	12.9662	13.1765
ENSG00000069345	12.9198	11.7255	12.4576	13.2718	13.4714	12.3072	12.8378	12.5183	11.7965	13.5123	13.4913	12.9285	12.0937	11.2048	12.0215	12.6677
ENSG00000069399	8.98389	11.3106	10.0437	7.78633	8.19694	10.8996	9.08685	8.52203	9.57562	8.81496	5.99825	0	9.41742	9.7908	10.16	8.30491
ENSG00000069424	14.586	14.0944	13.9332	14.4941	14.57	14.8021	13.2948	13.6881	15.6541	13.556	13.8909	14.7113	14.5364	15.0622	12.9283	14.9442
ENSG00000069431	13.2417	13.3882	12.667	12.5874	11.5383	12.7986	13.7421	11.6885	11.3816	12.3727	12.9553	12.7953	11.4158	12.292	11.4002	11.4413
ENSG00000069482	0	0	0	7.78633	5.63635	0	5.89912	8.52203	0	6.50579	0	0	8.68186	0	6.71308	0
ENSG00000069493	9.98247	12.3103	11.4578	10.5881	11.4149	11.1533	11.5617	11.326	10.8964	11.3973	11.3336	10.6491	12.3031	11.5266	11.8696	10.7725
ENSG00000069509	11.0406	9.72676	0	10.5881	10.9297	10.0072	10.415	10.5191	8.57751	10.6606	11.1137	11.0115	8.09865	10.2054	10.9479	10.3015
ENSG00000069535	13.3387	13.1403	12.9811	12.5874	12.9648	13.5023	14.9089	13.1032	12.1985	14.1834	13.3191	13.2673	14.0242	14.2266	12.8287	12.0701
ENSG00000069667	14.1173	14.1846	14.1578	13.7106	13.9018	13.7835	14.5508	11.6885	13.0975	13.5774	14.1515	13.5959	13.0477	13.6962	13.2072	13.8963
ENSG00000069696	0	0	0	0	5.63635	9.37054	6.2162	0	9.79774	0	3.76389	0	8.68186	8.20909	8.70273	7.65544
ENSG00000069702	11.8559	12.5998	12.265	11.3653	11.0672	11.4843	13.7666	11.326	11.4487	11.7756	11.9347	11.5418	11.6788	10.5271	11.6066	11.0115
ENSG00000069712	14.727	13.8951	13.8668	14.6	14.6239	13.4747	14.4673	14.162	13.8715	14.7042	15.1995	15.3487	12.7374	14.1112	14.1505	14.7343
ENSG00000069764	0	0	0	0	0	0	4.92309	0	0	0	0	0	0	0	0	0
ENSG00000069812	6.41311	9.14265	9.7809	7.78633	5.63635	7.78993	5.49212	0	0	6.50579	4.70979	0	10.0947	8.20909	7.70618	0
ENSG00000069849	12.0968	11.8409	10.9175	11.8676	12.1309	12.2862	11.9304	11.6885	11.4487	13.1624	11.6596	12.0891	12.0479	11.3747	11.1593	11.9808
ENSG00000069869	11.3035	10.1414	11.7797	11.5876	10.3086	11.1533	12.0248	10.5191	9.99018	11.1909	10.6657	10.4269	11.5533	11.2048	11.5071	10.3015
ENSG00000069943	9.39822	9.14265	8.46143	8.78306	9.69625	9.00859	9.73441	9.52006	8.57751	9.07746	10.0812	10.1641	9.41742	8.20909	6.71308	7.43424
ENSG00000069956	12.9812	12.4623	12.8151	12.9499	13.3283	12.4841	13.0221	12.1034	12.237	14.4955	13.5889	13.4849	11.7377	12.5264	13.3288	12.9126
ENSG00000069966	13.3962	12.0473	12.502	13.3035	13.382	13.069	12.6563	12.8402	13.8715	13.2179	12.8436	13.7236	13.8214	12.9593	11.4547	13.426
ENSG00000069974	10.0978	10.1414	10.6282	0	9.6089	10.1066	11.0751	8.52203	8.57751	9.95072	9.24093	9.42794	9.6801	8.20909	9.70099	8.93133
ENSG00000069998	10.3971	10.1414	11.6277	10.3658	10.1319	10.2871	10.3516	9.52006	10.9895	9.66153	9.80494	9.42794	10.7946	10.5271	10.2854	10.2683
ENSG00000070010	11.8227	12.0473	11.9812	11.9501	11.6075	11.4469	12.0146	12.6882	10.3118	11.5778	11.654	10.4269	12.0006	11.905	12.4544	11.7482
ENSG00000070018	13.3735	13.7252	13.7794	13.6379	13.2071	13.6662	13.9912	13.8036	13.1984	13.3848	13.9205	12.9703	12.766	13.4897	14.5941	13.7569
ENSG00000070019	7.40462	8.1452	8.46143	0	0	0	3.96988	8.52203	7.99443	0	5.27626	0	9.90224	0	6.71308	6.44256
ENSG00000070031	0	0	0	0	5.63635	0	0	0	7.00008	0	0	0	0	0	6.71308	0
ENSG00000070047	12.3033	13.2695	12.9811	12.3036	12.6296	13.8279	11.9992	11.6885	13.2927	12.4208	11.9849	12.8411	14.0821	13.5619	13.6301	12.9339
ENSG00000070061	13.6536	12.7842	12.5868	13.2062	13.3621	13.1175	13.0348	13.1032	12.6037	13.6089	13.1376	13.0505	11.7942	12.2045	12.4274	13.0358
ENSG00000070081	12.3736	11.7255	12.4576	12.0281	12.2367	11.6252	12.8465	12.1034	12.1985	12.8994	13.0396	12.7953	11.4862	12.1114	12.8694	12.2924
ENSG00000070087	14.3848	13.1403	13.5449	14.1197	14.9734	13.4274	13.9729	13.8757	13.3639	14.5984	14.8649	15.216	12.9515	13.7279	13.6536	13.8606
ENSG00000070159	11.3966	9.72676	11.043	11.1024	11.4405	9.52233	10.683	9.52006	10.6901	11.9165	10.9581	11.9287	11.6174	10.79	7.70618	10.4858
ENSG00000070182	13.3151	13.3882	12.8838	13.2062	13.0166	13.892	12.4823	13.5182	13.9314	12.8994	13.0482	13.3646	14.2833	13.6962	12.3434	14.286
ENSG00000070190	7.40462	8.1452	9.04502	0	8.41863	0	9.08685	0	0	9.07746	9.94045	0	9.09602	0	6.71308	7.43424
ENSG00000070193	0	10.1414	9.04502	0	5.63635	7.78993	6.476	0	7.99443	7.49783	6.98693	7.84716	11.001	8.20909	0	5.86586
ENSG00000070214	13.7091	13.7252	14.5235	14.7685	14.6624	15.025	15.0903	15.2324	14.2177	14.2246	15.1222	13.9284	13.1159	14.4522	16.2748	15.7768
ENSG00000070269	11.8883	11.8409	11.5453	11.3653	11.6519	11.5912	12.0248	11.5186	11.3816	11.8478	12.0969	11.1634	10.9015	11.6641	10.7875	11.2166
ENSG00000070366	13.4296	13.6321	13.9493	13.2718	12.9648	13.5114	13.4673	13.5626	13.528	13.2973	13.0631	13.1986	14.0242	14.354	13.6652	13.3567
ENSG00000070367	13.6816	13.4978	13.5867	13.5348	13.8503	13.1175	14.3657	13.7661	12.3466	14.3786	14.1986	13.6224	12.223	13.0624	13.6182	13.2673
ENSG00000070371	10.0978	10.1414	11.1584	10.103	10.0678	11.199	10.984	11.8404	11.0769	9.66153	10.2094	11.1634	12.0479	11.3747	10.16	9.70063
ENSG00000070388	6.41311	10.1414	9.45938	7.78633	7.61443	8.20334	7.58272	8.52203	9.79774	6.50579	5.99825	7.84716	10.5538	11.0123	6.71308	8.01642
ENSG00000070404	9.85706	12.6639	10.4584	9.78142	10.5149	11.4084	10.3188	8.52203	9.99018	9.81336	8.35842	7.84716	12.0479	11.0123	8.28884	9.30263
ENSG00000070413	12.3963	12.6639	12.8838	13.3345	12.4899	13.1175	12.0845	13.0418	13.5738	11.5347	11.916	12.5416	13.181	13.6637	12.4	13.1403
ENSG00000070423	10.9204	10.9482	11.2653	11.6871	10.5149	11.2434	10.1049	10.5191	11.5742	10.1915	10.1784	10.8417	12.0006	11.5266	10.7001	11.991
ENSG00000070444	12.0688	12.9983	12.667	12.7342	12.2656	13.3685	12.1879	11.8404	13.4318	12.0137	11.3406	11.9287	13.4511	13.2487	11.8289	12.6159
ENSG00000070476	12.2037	12.9476	12.3156	12.102	12.2367	12.7222	12.035	12.2188	12.0766	11.1909	11.4679	12.0891	12.0937	12.3744	12.5069	12.145
ENSG00000070495	11.6445	12.2279	12.1015	12.2395	11.6299	12.3686	11.3099	12.3257	11.5128	11.3973	10.9762	10.4269	11.4158	11.7896	12.6537	11.7602
ENSG00000070501	10.2047	9.72676	10.2659	10.103	11.2224	10.2871	10.4456	10.1044	9.31296	10.95	11.1461	10.6491	8.68186	9.20665	10.7875	10.1641
ENSG00000070526	7.98674	9.14265	10.0437	0	7.61443	8.78667	8.27173	9.52006	8.9916	8.49383	6.66784	7.84716	10.2645	9.7908	9.70099	8.16787
ENSG00000070540	10.3041	8.1452	11.2653	10.7806	10.0678	11.4084	10.7336	10.8408	11.1593	9.07746	10.2094	9.84246	9.90224	10.5271	10.87	10.6492
ENSG00000070601	9.85706	10.1414	10.7801	10.3658	9.30976	10.2871	9.43142	0	9.99018	8.81496	8.97837	9.84246	11.5533	9.20665	9.28653	10.7486
ENSG00000070610	13.0967	12.5998	12.1015	12.9093	12.9019	13.0812	12.6164	13.3256	13.2743	12.7754	12.3715	12.748	12.7083	12.9593	12.8694	13.3087
ENSG00000070614	13.4074	14.33	14.3522	14.1197	13.4714	14.5023	13.7297	13.8757	14.1588	13.0599	12.9847	13.4849	13.7659	14.4137	14.6477	13.7952
ENSG00000070669	12.4187	11.8409	11.5453	12.3036	13.0335	11.9802	12.3629	12.7662	11.8471	13.5234	13.0331	12.3006	12.1381	12.4524	11.1593	12.333
ENSG00000070718	12.7182	12.5327	12.2125	12.5349	13.3145	11.7534	12.3907	11.5186	12.0335	12.7754	12.9276	13.163	11.9517	12.292	11.9091	12.3006
ENSG00000070729	11.754	10.9482	10.7801	9.36693	11.2224	6.21795	10.7824	9.52006	10.5747	9.49183	11.455	11.7482	11.094	9.20665	0	6.85344
ENSG00000070731	6.41311	10.1414	10.4584	0	7.20184	9.00859	9.63145	0	9.99018	7.49783	7.36281	0	11.2639	10.2054	8.70273	6.85344
ENSG00000070748	0	0	9.04502	0	0	7.20823	0	8.52203	7.00008	8.49383	0	0	9.09602	0	0	0
ENSG00000070756	14.1971	14.0471	14.3278	14.1197	14.0334	14.3684	14.3687	14.5626	14.5124	14.5178	14.928	14.2839	13.7659	14.2704	14.844	14.0937
ENSG00000070759	9.5679	9.14265	10.9175	10.5881	10.0678	10.8996	9.78327	9.52006	10.3118	10.0761	9.80494	8.84403	10.2645	10.79	11.0219	9.42797
ENSG00000070761	10.6449	9.72676	10.6282	11.3653	11.1926	10.1997	10.4456	8.52203	9.99018	11.3484	11.224	11.0115	9.09602	8.20909	10.0226	10.2683
ENSG00000070770	13.0256	12.5327	12.7429	12.4805	12.9823	12.4082	12.9138	12.1034	12.0335	13.2314	13.031	12.748	11.6174	12.5968	12.4809	12.642
ENSG00000070778	11.92	12.1404	12.5868	11.6871	11.716	11.7838	12.8917	11.8404	12.1985	11.6602	11.9066	11.7482	11.3419	12.6639	12.9662	11.8413
ENSG00000070785	10.567	9.14265	10.0437	10.9504	10.9653	10.5213	10.4757	10.1044	9.57562	10.95	11.1218	10.6491	10.2645	9.7908	10.2854	10.3015
ENSG00000070808	17.251	15.8748	15.8878	17.1085	17.0138	16.1128	16.2754	16.7421	17.6514	15.2448	16.7922	17.4739	16.0878	17.2757	15.325	16.9261
ENSG00000070814	12.4838	13.2695	12.265	12.7342	12.538	12.8991	11.9304	12.9106	13.528	12.2975	11.8487	12.4261	13.3789	13.4897	13.7217	13.0651
ENSG00000070831	13.2291	12.9983	12.5868	13.7106	13.4959	12.9265	13.5614	13.0418	12.9197	13.7661	13.6691	13.6484	12.3416	13.0624	12.7656	12.9652
ENSG00000070882	11.754	11.6	10.4584	12.3036	11.6949	10.7229	12.1087	12.2188	11.7965	12.5562	12.2046	11.8413	12.0006	11.3747	9.70099	11.365
ENSG00000070886	6.41311	9.14265	10.2659	7.78633	8.61074	7.78993	8.12783	10.1044	9.57562	7.49783	6.66784	8.84403	10.6792	9.20665	7.70618	7.84719
ENSG00000070915	6.41311	9.72676	9.04502	8.78306	7.20184	7.20823	6.476	8.52203	7.99443	6.50579	4.70979	0	10.0947	10.2054	6.71308	7.84719
ENSG00000070950	11.3508	10.9482	11.2653	10.3658	10.5622	10.5917	11.0047	10.5191	9.31296	10.5782	11.3052	10.6491	10.7946	10.2054	10.6071	10.5698
ENSG00000070961	15.7113	14.369	13.9652	15.4019	15.8656	14.96	14.9761	15.1328	14.4807	15.8319	15.9471	15.6864	14.0821	14.5262	13.6301	15.5266
ENSG00000070985	0	0	8.46143	0	0	6.21795	5.49212	0	0	0	0	0	8.68186	0	6.71308	0
ENSG00000071051	11.7888	11.8409	10.4584	11.7802	11.8169	11.0065	11.6565	11.1037	10.8964	11.5347	11.2762	11.4264	12.0479	11.3747	11.2848	12.3647
ENSG00000071054	14.9698	16.2539	16.9671	15.6625	15.1636	16.9699	15.4115	17.0727	17.3551	16.0729	15.4043	16.4296	16.3294	17.7395	18.9139	16.702
ENSG00000071073	13.5561	12.7253	12.9811	13.3649	13.3487	13.3279	14.1439	13.2187	12.7169	13.6397	13.9028	13.163	12.0479	13.2044	13.1588	13.016
ENSG00000071082	15.0756	14.6947	14.7793	15.0466	15.1208	14.5472	14.8217	15.3255	15.0441	15.3164	15.7075	15.6611	14.1915	15.4331	15.9824	14.6419
ENSG00000071127	13.2036	13.1403	13.7054	13.8022	13.3007	13.4465	13.5526	12.6882	12.2745	14.0445	13.2958	12.6485	13.6013	12.9593	13.2844	12.8467
ENSG00000071189	13.9197	13.9982	13.9004	13.4238	13.8263	13.1055	14.3796	13.4724	12.8469	13.9656	14.185	13.6739	12.0937	13.1586	12.9848	13.2923
ENSG00000071203	0	8.1452	0	0	0	0	0	0	0	0	0	0	0	0	0	0
ENSG00000071205	11.441	11.8409	11.9171	11.1024	11.034	11.6583	11.6631	11.6885	10.4492	11.0755	12.1174	11.6487	11.7942	12.0119	11.7871	11.7955
ENSG00000071242	13.8719	13.4978	13.9004	14.0087	14.0037	14.5472	13.6725	14.0417	14.2926	13.4672	13.6635	14.3004	13.7659	14.5618	14.3287	14.1584
ENSG00000071243	10.4845	10.7259	10.6282	11.2398	10.7778	10.2871	10.9199	11.1037	9.79774	10.4908	11.1934	11.4264	9.09602	9.20665	10.16	10.9078
ENSG00000071246	11.5258	12.7842	12.8151	12.365	11.9112	12.993	11.8409	12.9777	13.2927	11.9165	11.2011	12.5416	13.3603	13.6637	14.1832	12.4922
ENSG00000071282	8.40035	10.1414	9.45938	7.78633	9.19448	9.52233	9.00683	10.5191	8.9916	10.95	8.51551	8.84403	11.094	9.20665	9.5086	9.09149
ENSG00000071462	11.3508	11.4625	11.2653	10.103	11.4655	11.9537	10.6438	11.1037	11.2373	11.4903	10.5494	10.4269	12.1812	11.2048	11.8289	11.2844
ENSG00000071537	14.04	13.3102	13.2124	13.5613	14.1268	13.791	14.252	13.6475	12.311	14.2314	14.3002	14.1264	12.5531	13.4897	13.4938	13.658
ENSG00000071539	0	9.14265	9.45938	7.78633	5.63635	7.20823	7.78817	0	7.00008	9.29947	7.66073	0	9.6801	0	7.70618	6.85344
ENSG00000071553	13.011	11.8409	12.1581	13.2062	13.4652	12.8133	12.0747	12.8402	12.159	12.8994	12.665	13.089	13.0004	12.4524	11.985	13.4594
ENSG00000071564	10.7892	11.4625	11.6277	11.3653	10.608	11.7534	10.5196	9.52006	12.1184	10.1915	10.03	9.84246	12.3031	11.5266	11.6066	10.9078
ENSG00000071575	11.606	12.9983	12.545	12.6869	12.6073	12.1529	12.5545	11.6885	12.5126	10.8829	11.9347	12.3647	11.7377	12.2045	12.1258	12.1721
ENSG00000071626	11.8883	12.5998	12.4576	11.6871	12.5615	13.5114	12.05	12.3257	12.4153	11.8122	11.2908	12.3006	12.7374	12.8483	13.2993	12.411
ENSG00000071655	12.1777	11.9478	12.8838	12.9894	11.8554	12.5737	11.903	10.8408	13.6613	11.5778	11.5121	12.485	14.3414	14.3941	13.3576	13.3005
ENSG00000071677	0	0	0	0	0	0	0	0	0	0	0	0	7.10391	0	0	0
ENSG00000071794	12.8392	11.7255	12.667	12.8674	13.0335	12.1987	13.6011	12.7662	12.0766	13.2449	13.7583	13.3956	10.9015	12.0119	12.5324	13.006
ENSG00000071859	11.8227	12.7842	11.3648	12.5874	11.8169	12.8851	11.2329	12.9777	13.055	12.5345	11.3684	12.3647	14.0592	13.2918	13.1257	12.5554
ENSG00000071889	11.0972	12.1404	11.7797	10.9504	10.9297	12.3485	10.8642	10.5191	11.7441	9.81336	10.5614	9.84246	11.9011	12.1114	11.0219	11.1991
ENSG00000071894	12.7001	11.4625	11.9812	13.5078	12.2512	12.5562	11.7331	12.6058	13.3983	11.6602	11.654	11.5418	13.0004	12.6639	12.4809	12.9857
ENSG00000071909	0	9.72676	8.46143	7.78633	0	8.20334	6.2162	0	8.57751	8.49383	6.47722	0	11.001	0	7.70618	6.44256
ENSG00000071967	12.7182	13.8951	13.4347	12.4239	12.9201	13.243	14.3974	12.8402	10.6901	12.218	13.4334	12.748	11.6788	12.1114	11.6066	11.5418
ENSG00000071991	9.5679	9.14265	11.7797	11.4807	10.466	12.3485	12.1834	11.8404	10.16	11.1343	11.8828	9.84246	11.001	11.6641	13.2844	12.1811
ENSG00000071994	11.3508	11.3106	11.7797	10.7806	11.0672	11.106	11.4973	11.1037	10.3118	11.6196	11.3406	10.1641	11.4862	10.79	11.0922	10.7959
ENSG00000072041	12.6251	10.7259	11.6277	12.1724	13.0166	11.6583	12.3986	11.5186	11.6331	13.1047	13.2141	12.596	11.4862	11.7896	12.2231	13.1898
ENSG00000072042	12.7538	12.2279	12.265	12.3036	12.8167	12.1987	12.4897	12.2188	11.3816	12.8476	12.8035	12.6991	11.8487	10.5271	11.5071	12.5485
ENSG00000072062	13.0401	12.5327	12.7795	13.3649	13.3283	13.4653	12.5332	12.9106	13.4646	13.5343	12.493	13.4849	14.0477	13.5619	11.985	13.4777
ENSG00000072071	14.884	13.9475	14.2123	15.2556	14.395	15.0155	13.9781	14.8757	15.5318	14.1481	13.8034	14.3801	15.1862	15.1929	13.6182	15.2588
ENSG00000072080	0	0	0	7.78633	0	0	5.89912	0	0	0	0	0	0	8.20909	6.71308	6.44256
ENSG00000072110	14.3561	13.2695	13.4798	14.5347	14.0542	14.3734	14.0535	14.2186	14.1588	14.9897	13.4562	14.0504	15.1268	14.2487	13.3141	14.1853
ENSG00000072121	12.8225	12.7842	12.667	13.6128	12.4528	12.6581	13.4466	13.4724	12.7169	12.3481	12.9824	12.3006	12.9265	13.4897	13.1751	13.016
ENSG00000072133	11.92	10.463	10.0437	10.3658	11.9997	10.1997	11.5476	11.5186	9.99018	12.134	11.916	11.0115	10.5538	11.0123	6.71308	10.6747
ENSG00000072134	13.4942	13.6321	13.5018	13.9697	13.8598	14.4653	13.6611	14.3255	13.6327	13.075	13.2831	13.3956	13.0243	13.6962	14.4741	13.7237
ENSG00000072135	12.7182	13.2277	12.8498	12.2395	12.1152	12.7532	12.1087	12.4252	12.7169	11.2978	11.7833	11.5418	12.3416	12.5968	12.1258	11.9498
ENSG00000072163	8.72143	10.9482	12.4576	9.36693	9.06917	10.3695	10.1798	10.5191	11.1593	8.49383	7.98123	7.84716	11.6174	11.2048	11.2848	8.30491
ENSG00000072182	6.41311	11.3106	11.4578	9.36693	9.6089	10.2871	9.12525	10.5191	10.5747	9.29947	8.24331	0	11.4158	8.20909	8.28884	9.23562
ENSG00000072195	12.6817	13.1403	12.502	13.3035	12.4528	13.5295	12.0894	12.5183	13.8344	12.0448	10.8143	12.4261	14.202	13.2487	10.9479	13.1311
ENSG00000072201	12.5662	10.1414	11.6277	12.4805	12.5498	11.4843	11.2847	11.8404	11.5128	12.2975	12.6872	12.4261	10.9015	11.2048	10.4008	12.145
ENSG00000072210	12.4838	12.6639	12.3645	12.102	12.9995	13.1873	13.1346	12.9106	12.3814	12.2715	12.3818	12.0891	12.0937	13.4138	12.7439	12.5691
ENSG00000072274	13.5561	12.6639	13.4798	13.0654	13.091	12.6081	13.1393	13.0418	12.8219	14.2515	13.577	13.1986	12.1381	12.5968	13.8491	12.5277
ENSG00000072310	12.279	13.4978	13.3644	12.78	12.0503	14.0689	12.2457	11.9779	12.7169	12.0137	11.4355	12.0112	13.2228	13.0624	14.0744	13.2377
ENSG00000072315	10.6449	10.463	11.3648	11.1024	10.8173	9.20089	9.54909	10.8408	10.7969	10.5782	10.7312	10.8417	11.3419	9.7908	9.5086	11.0115
ENSG00000072364	15.3989	14.8544	14.9086	14.9696	15.1188	15.0565	15.6676	15.3885	14.528	15.2347	15.3327	14.9907	13.7228	14.8336	15.0743	14.7159
ENSG00000072401	11.2546	10.9482	11.043	11.7802	11.3889	10.6588	11.5476	11.5186	9.31296	11.3973	11.1137	10.4269	9.6801	11.5266	9.87073	10.5143
ENSG00000072415	13.0687	12.7842	13.3882	13.1723	12.9201	13.3884	13.6414	13.4724	13.1387	13.7661	13.6747	13.3329	12.0006	13.3336	14.6062	13.0358
ENSG00000072422	11.0406	10.1414	11.2653	12.0281	11.3081	11.7224	11.5687	11.1037	10.16	11.1343	11.1137	11.0115	11.4862	11.3747	12.0571	11.5418
ENSG00000072501	13.9353	14.0709	14.34	14.1892	13.624	14.2538	13.7514	14.8757	14.265	13.9575	13.9666	14.0308	14.7659	15.1584	15.3788	14.2567
ENSG00000072506	9.20588	8.1452	9.04502	10.103	9.41652	9.65965	9.87627	9.52006	7.99443	9.49183	9.04862	8.84403	10.7946	9.20665	9.87073	8.75115
ENSG00000072518	13.0967	13.3497	12.7429	13.4238	13.0829	13.5823	12.3588	12.7662	13.7702	12.134	12.5334	13.4557	13.5692	13.6962	12.7656	13.203
ENSG00000072571	7.40462	9.14265	7.46551	0	6.62177	0	6.476	0	0	8.81496	8.30201	0	8.09865	0	6.71308	5.86586
ENSG00000072609	12.8392	13.1403	12.7429	12.4239	11.9997	12.5737	12.4823	12.6882	12.9431	12.2975	12.2463	11.8413	13.2833	13.4138	12.4544	12.5826
ENSG00000072657	12.7361	12.2279	12.1581	12.6869	12.596	12.4466	12.7698	12.9777	11.7441	12.4443	12.2538	12.2335	11.7377	12.3744	10.87	12.3881
ENSG00000072682	11.0406	11.9478	12.4576	11.2398	11.6075	9.78503	11.015	10.8408	11.1593	12.3481	10.3129	10.6491	12.8485	11.5266	10.0226	10.819
ENSG00000072694	9.20588	11.3106	12.4576	8.78306	10.363	9.20089	11.5191	0	9.57562	10.95	10.2695	8.84403	12.4156	10.2054	8.28884	9.79673
ENSG00000072736	13.1377	13.1403	13.7242	13.3946	13.0666	12.8711	13.3095	13.4724	13.8468	13.0599	13.2885	13.8183	12.7083	13.7589	14.3504	13.3724
ENSG00000072756	10.7892	11.6	11.3648	10.3658	11.7572	10.8996	11.5476	11.5186	10.9895	12.0751	11.8634	11.9287	10.0947	10.5271	11.6539	11.1991
ENSG00000072778	13.8056	13.6321	13.3644	14.3946	13.502	14.2913	13.8535	13.3762	13.9546	12.8299	12.9182	13.5414	13.7082	13.1113	13.3998	12.9959
ENSG00000072786	11.0972	11.3106	11.85	10.9504	10.5622	11.9537	11.1233	11.5186	11.4487	10.8829	10.3689	10.4269	12.0479	10.2054	11.6997	10.0122
ENSG00000072803	13.5151	12.9476	13.2904	13.7106	13.5614	13.3982	13.5079	12.6882	13.3108	13.3969	13.811	13.6739	11.9517	14.0372	13.899	13.5028
ENSG00000072818	0	10.7259	11.85	7.78633	7.61443	9.00859	7.88087	0	10.8964	7.49783	6.47722	7.84716	12.0006	8.20909	8.70273	7.43424
ENSG00000072832	13.3962	12.8407	12.545	13.5078	13.4714	12.9265	12.4142	12.4252	13.1787	13.2582	12.9553	13.7236	13.6934	13.3743	11.0922	13.2798
ENSG00000072840	10.3971	12.9476	12.5868	10.3658	10.5149	11.5912	11.1042	10.1044	12.0335	10.4908	10.3412	10.6491	12.2636	10.5271	11.3437	9.70063
ENSG00000072849	11.1516	10.9482	12.0426	11.3653	11.2515	10.5213	11.7144	10.1044	10.4492	11.1343	11.2466	10.4269	10.9015	10.5271	10.16	10.0902
ENSG00000072858	11.7888	10.463	10.4584	10.9504	12.2938	11.2434	11.1791	12.5183	11.6331	11.1909	11.409	11.9287	11.6174	11.905	10.0226	10.5967
ENSG00000072864	9.5679	10.9482	11.7057	11.6871	11.4405	13.0441	11.1328	13.1032	11.8471	10.95	10.597	11.1634	11.8487	12.3744	13.8793	12.1266
ENSG00000072952	14.6393	15.7767	15.9848	13.9296	13.4652	15.2401	14.0435	13.2187	14.3725	12.5775	14.0545	13.9284	13.5364	14.2704	13.9661	13.4813
ENSG00000072954	10.4845	11.1407	10.2659	11.1024	10.7372	10.2871	9.26939	9.52006	11.896	11.2453	9.97694	10.4269	11.2639	11.0123	9.28653	11.6487
ENSG00000072958	13.7	12.7253	12.4576	13.7341	13.6946	13.5295	13.3384	13.5182	13.9546	13.7753	13.2666	13.5959	13.8484	13.3743	12.2231	13.2204
ENSG00000073008	12.0111	12.3103	11.9171	12.5874	11.7572	12.0568	11.8235	11.9779	11.9433	11.8478	11.382	11.0115	11.6788	12.4524	11.0219	11.9393
ENSG00000073050	11.0972	11.7255	11.3648	11.5876	10.4155	12.0061	10.1049	11.326	12.3814	10.4908	10.8735	11.1634	11.6788	11.5266	11.4547	11.5693
ENSG00000073060	12.2037	13.0945	12.502	12.2395	12.3352	13.5909	12.6563	12.6058	12.8219	11.3484	11.6484	12.485	12.2636	12.9048	13.223	12.4336
ENSG00000073067	0	0	8.46143	7.78633	0	0	4.92309	0	9.31296	0	3.76389	0	9.41742	0	6.71308	4.89039
ENSG00000073111	9.20588	10.463	10.4584	7.78633	8.61074	7.78993	9.00683	11.1037	9.57562	9.07746	9.04862	9.42794	10.4164	9.7908	8.70273	9.09149
ENSG00000073146	8.98389	9.14265	9.04502	7.78633	9.41652	7.20823	8.8321	8.52203	9.57562	8.49383	8.86613	0	10.7946	9.20665	8.70273	8.01642
ENSG00000073150	10.8563	11.4625	11.2653	10.103	10.5622	11.0065	10.5196	10.8408	12.6614	9.81336	10.3271	10.6491	12.3416	12.728	11.0219	13.0699
ENSG00000073169	10.3971	10.1414	8.46143	10.7806	10.0678	11.4084	10.1428	10.8408	10.5747	9.49183	10.0473	11.0115	10.5538	9.7908	10.7001	11.2509
ENSG00000073282	0	10.9482	9.04502	0	0	7.78993	7.6891	8.52203	7.00008	8.49383	5.99825	0	11.001	0	0	6.44256
ENSG00000073331	10.7892	11.3106	11.3648	9.78142	10.4155	11.0571	12.1324	11.326	10.9895	10.3978	11.4614	9.42794	12.1812	10.2054	10.5076	9.65006
ENSG00000073350	9.20588	10.9482	9.7809	9.36693	8.93193	10.4474	8.63326	8.52203	10.16	9.29947	7.4691	7.84716	11.2639	9.20665	10.87	9.65006
ENSG00000073417	11.754	13.1846	13.3154	13.3035	12.5615	14.044	13.0598	13.7277	13.9196	12.323	12.9621	13.089	12.1381	13.4138	15.4204	13.6059
ENSG00000073464	13.291	12.2279	12.7795	13.6379	14.008	12.9265	12.6465	12.9777	12.7439	12.8651	13.4611	13.5414	12.6172	13.4138	13.3859	14.1264
ENSG00000073536	11.204	10.463	11.2653	10.7806	9.93046	10.7842	10.2682	10.1044	10.8964	8.81496	10.1467	9.42794	10.9015	10.5271	10.4008	10.8861
ENSG00000073578	13.0827	12.8407	12.8838	13.7341	13.8925	13.437	12.7015	12.7662	13.2177	13.4088	13.453	13.7236	13.303	13.2044	13.057	13.9754
ENSG00000073584	12.9041	12.5998	12.4118	12.3036	12.5846	12.0814	13.2822	13.2731	12.159	13.3355	13.1396	13.1264	12.5531	12.0119	13.5697	12.8635
ENSG00000073598	0	0	8.46143	0	0	8.52429	5.49212	0	7.00008	0	4.70979	0	7.10391	0	0	0
ENSG00000073605	11.441	11.1407	11.5453	11.1024	10.8173	12.2211	11.3099	11.326	11.8471	10.3978	10.4875	10.6491	11.6174	12.2045	10.16	11.5556
ENSG00000073614	14.2416	14.0944	14.1013	13.9697	14.1579	14.1643	14.556	13.7277	13.9314	14.112	14.7264	13.9703	13.6171	14.135	14.5002	14.0818
ENSG00000073670	12.5048	12.3883	11.9171	12.5349	12.3887	12.1987	10.9523	11.6885	13.3812	10.2983	10.9941	12.1631	12.0006	12.4524	10.0226	12.6929
ENSG00000073711	11.8883	12.3103	12.2125	11.4807	12.0337	11.7838	12.7545	12.6058	11.3816	12.1906	12.5934	12.3647	11.3419	12.1114	12.7656	12.2591
ENSG00000073712	13.5151	13.5996	13.4347	12.5349	13.0748	13.1528	14.1168	13.2187	12.3814	13.3101	14.2993	14.0889	11.9517	13.1586	13.0032	12.0011
ENSG00000073734	0	10.1414	0	7.78633	0	0	5.89912	0	7.00008	0	7.12339	0	9.6801	0	0	0
ENSG00000073737	6.41311	9.14265	8.46143	8.78306	7.20184	0	5.49212	0	7.99443	6.50579	8.74441	0	10.0947	0	6.71308	0
ENSG00000073754	0	0	9.04502	0	5.63635	6.21795	4.92309	0	0	0	5.99825	0	10.0947	8.20909	0	4.89039
ENSG00000073756	10.2047	9.14265	9.7809	8.78306	9.30976	8.78667	11.3182	9.52006	7.99443	11.7382	10.436	9.42794	10.2645	10.2054	9.87073	9.42797
ENSG00000073792	7.40462	10.9482	9.7809	8.78306	7.20184	9.52233	7.46787	10.1044	8.57751	0	6.47722	0	10.0947	8.20909	9.28653	5.86586
ENSG00000073803	12.9354	12.3883	12.8151	12.8674	12.8456	12.0317	12.7236	12.9777	12.6614	12.8994	12.8583	13.6224	12.8749	12.5968	12.8492	13.0554
ENSG00000073849	13.2164	13.1403	12.9811	13.0279	12.5846	12.5737	13.4859	13.5626	12.4485	12.5986	13.1635	12.3647	12.9515	11.2048	12.5069	11.4264
ENSG00000073861	0	9.72676	8.46143	0	0	0	3.96988	0	0	8.08013	0	0	9.09602	0	0	4.89039
ENSG00000073905	8.98389	10.1414	8.46143	9.78142	9.51591	8.52429	7.78817	8.52203	8.57751	10.8126	8.18212	8.84403	9.6801	8.20909	6.71308	9.23562
ENSG00000073910	14.6582	13.2695	13.9332	14.8133	14.6127	14.4369	14.5959	14.5842	14.2272	14.4088	14.9021	14.8296	13.5029	14.2704	13.7546	14.7732
ENSG00000073921	14.229	14.4439	14.5235	14.4092	14.5496	14.7909	14.9794	14.9105	14.737	14.9857	15.009	15.2332	12.4859	14.6961	15.9847	14.8367
ENSG00000073969	15.0721	12.7842	13.4798	15.0278	16.1617	13.9667	14.4959	14.6267	13.4646	15.8971	15.4948	15.4408	13.303	13.6306	13.2072	15.2073
ENSG00000074047	9.5679	11.3106	10.6282	8.78306	9.06917	9.52233	9.80709	10.1044	9.99018	9.29947	8.35842	8.84403	11.9011	8.20909	8.70273	7.17287
ENSG00000074054	14.8266	14.0471	14.4232	14.4941	14.7518	14.3684	14.5032	14.5405	14.528	14.3228	14.7868	14.6483	13.5198	14.5966	13.9848	14.7052
ENSG00000074071	10.8563	10.463	9.45938	10.9504	10.608	10.7229	9.63145	10.1044	10.16	9.81336	10.1143	8.84403	11.4862	11.2048	10.87	11.1635
ENSG00000074181	10.6449	12.2279	12.545	11.9501	10.9297	12.6905	12.6164	11.326	12.8958	10.6606	9.76376	9.42794	12.0479	12.1114	11.3437	10.3015
ENSG00000074201	12.9041	13.0945	12.9169	12.7342	12.911	12.7222	13.1346	13.5626	13.4646	13.7188	13.694	13.7236	12.0479	12.5968	14.4272	13.1898
ENSG00000074211	14.8678	14.8266	14.4347	15.0652	14.8141	14.9467	13.9715	14.4954	15.0763	14.6598	14.3601	15.3878	14.1487	14.9047	14.0392	14.935
ENSG00000074219	8.72143	10.7259	10.4584	8.78306	7.20184	10.4474	9.16266	8.52203	9.99018	8.08013	5.99825	8.84403	10.7946	10.79	10.0226	7.17287
ENSG00000074266	11.3035	11.7255	11.7057	11.3653	11.5617	11.199	11.5757	11.6885	10.3118	11.2978	11.7729	10.1641	11.1815	11.0123	9.5086	11.1453
ENSG00000074276	8.72143	9.72676	9.04502	8.78306	8.19694	7.20823	6.476	0	9.31296	8.49383	6.47722	0	10.0947	8.20909	8.28884	8.16787
ENSG00000074317	13.7625	12.5327	12.545	14.0467	13.9908	12.8425	12.3344	13.2187	14.6327	13.1765	13.385	13.7236	15.1158	13.9592	12.3143	14.6207
ENSG00000074319	10.9204	10.7259	11.6277	10.7806	11.7368	10.7229	11.5263	12.1034	10.7969	12.0448	12.0246	11.9287	10.2645	10.2054	11.5577	11.6227
ENSG00000074356	12.3033	12.1404	12.8151	12.102	12.2656	12.5737	12.2844	12.8402	12.4485	12.5345	12.4385	12.3006	11.2639	12.6639	13.3576	12.3958
ENSG00000074370	7.40462	11.1407	9.04502	0	7.61443	9.37054	7.96797	0	10.3118	7.49783	6.98693	0	10.9015	9.7908	10.16	7.43424
ENSG00000074410	8.98389	10.463	12.265	7.78633	9.41652	13.2647	8.20157	0	7.99443	9.95072	9.58619	10.6491	11.094	10.2054	8.28884	7.43424
ENSG00000074416	13.888	14.8126	13.8497	14.3497	13.684	14.1643	13.756	13.8757	14.5202	12.8476	13.3628	14.3955	13.8748	13.9322	13.5449	14.1148
ENSG00000074527	11.3508	0	10.4584	11.3653	11.0001	9.65965	10.8979	11.1037	10.7969	10.8126	10.8143	12.3647	9.6801	11.2048	10.6071	10.9291
ENSG00000074582	10.2047	10.463	11.2653	7.78633	10.4155	9.00859	9.87627	8.52203	10.7969	9.49183	9.56238	9.42794	11.1815	9.20665	10.4008	9.79673
ENSG00000074590	13.6536	12.4623	12.5868	14.0836	13.8551	12.6581	13.0498	13.0418	13.7438	13.6994	13.4787	13.6484	12.9265	13.1586	13.8183	14.0134
ENSG00000074603	13.9736	13.4622	13.4117	14.1018	13.8166	13.0566	13.9315	13.4251	12.3466	14.0972	14.3765	14.1447	12.3791	12.728	13.0745	13.4484
ENSG00000074621	8.98389	12.2279	11.85	7.78633	9.6089	9.90039	9.80709	9.52006	11.3816	9.81336	10.0978	9.42794	12.223	10.5271	12.0919	10.0122
ENSG00000074657	14.5047	14.6159	15.012	15.0836	14.0909	14.97	14.8188	15.1031	14.9604	14.2041	14.7251	14.9907	14.1703	15.2486	15.6908	14.9625
ENSG00000074660	7.98674	10.9482	11.3648	8.78306	8.78026	10.5213	9.60451	9.52006	10.16	8.08013	7.12339	8.84403	11.094	10.79	10.7001	9.42797
ENSG00000074695	13.0256	12.1404	12.667	12.78	12.9019	12.6416	13.739	12.2188	11.6331	13.4557	13.4497	12.2335	11.9011	12.728	12.7869	12.4632
ENSG00000074696	13.6816	12.9983	13.3401	13.9697	14.1655	13.5023	14.1579	13.3256	12.9889	14.0213	14.4399	14.2333	12.8485	12.6639	12.4809	13.4071
ENSG00000074706	13.8474	11.6	11.9171	14.2556	14.1883	10.6588	12.486	11.326	13.0975	12.8823	13.4723	13.2334	12.6172	12.728	10.87	13.5926
ENSG00000074755	13.9811	13.3102	14.0868	14.2717	13.5438	14.4128	14.0585	14.2186	14.1885	13.865	14.02	13.9495	13.8077	14.0869	14.1172	14.2268
ENSG00000074771	0	0	7.46551	0	0	0	0	0	7.00008	0	0	0	9.41742	0	0	0
ENSG00000074800	14.8055	14.3881	14.2518	15.1807	15.0828	14.6163	15.0277	14.4251	14.3552	15.526	14.9286	15.6927	15.1158	14.68	14.3788	14.5414
ENSG00000074803	8.40035	10.1414	10.2659	9.78142	8.19694	6.21795	9.12525	0	0	9.49183	9.08251	0	11.8487	9.20665	7.70618	8.93133
ENSG00000074842	9.71972	10.463	0	0	9.93046	10.1997	8.73611	10.1044	9.57562	9.81336	9.01392	8.84403	10.0947	9.20665	9.28653	9.09149
ENSG00000074855	11.6819	12.3883	12.1581	12.4805	10.7372	12.98	11.5895	11.1037	12.6894	10.3978	11.038	11.8413	12.2636	11.3747	11.6539	11.8637
ENSG00000074935	12.6631	11.6	12.1015	11.3653	12.4899	11.8427	13.0672	12.9106	10.7969	11.8825	13.0047	12.6485	9.90224	12.292	11.0219	12.349
ENSG00000074964	11.8227	12.4623	12.3645	11.8676	11.3355	12.6249	11.9085	11.1037	12.9431	11.6196	11.1699	11.4264	13.3973	12.7894	11.9091	12.742
ENSG00000074966	6.41311	0	8.46143	0	6.62177	0	7.78817	0	7.99443	6.50579	7.24806	0	7.10391	8.20909	0	7.17287
ENSG00000075035	12.3736	11.6	11.4578	12.1724	12.1923	12.4082	11.7578	11.9779	12.1985	11.6602	11.5848	12.1631	12.223	11.5266	9.87073	12.5206
ENSG00000075043	13.3151	12.5327	11.85	13.2394	12.9292	13.3982	12.0649	12.7662	14.0001	12.7568	11.9113	13.4849	13.3414	13.7589	11.2234	13.1357
ENSG00000075073	0	9.72676	9.04502	0	5.63635	6.21795	6.2162	0	0	8.08013	4.70979	0	10.7946	0	6.71308	0
ENSG00000075089	11.0406	9.72676	10.2659	10.3658	11.5383	10.1066	11.2504	10.1044	9.57562	11.7756	11.3052	11.4264	10.6792	11.0123	11.7441	10.7486
ENSG00000075131	9.85706	11.1407	10.2659	9.78142	10.5622	10.5917	10.5761	9.52006	9.79774	10.4908	10.4748	9.84246	9.09602	8.20909	11.1593	10.0122
ENSG00000075142	13.7	13.6948	13.5867	13.4523	13.4589	12.8425	14.2842	13.2731	12.159	14.112	14.401	14.1078	11.9517	12.7894	13.3998	12.5206
ENSG00000075151	15.1742	14.5152	14.7793	15.3421	15.4744	14.9399	15.1688	15.678	15.2176	15.614	15.5773	15.7893	14.451	15.6305	15.8363	15.4992
ENSG00000075188	6.41311	10.1414	9.45938	8.78306	7.61443	9.00859	9.3364	10.1044	8.57751	7.49783	9.38366	0	9.09602	0	9.02396	8.16787
ENSG00000075213	11.3966	11.6	10.4584	11.6871	11.9997	11.0571	10.9523	9.52006	11.2373	10.3978	11.6764	11.8413	11.3419	11.2048	9.5086	12.6356
ENSG00000075218	0	0	9.45938	0	7.20184	7.20823	6.69607	8.52203	0	7.49783	5.27626	0	9.90224	0	0	7.17287
ENSG00000075223	10.7892	8.1452	11.4578	11.3653	12.3216	10.7842	11.259	10.1044	10.16	11.8825	11.5848	11.6487	10.5538	9.7908	11.7871	11.3493
ENSG00000075234	10.0978	11.1407	9.7809	8.78306	9.41652	11.0571	10.5761	11.1037	9.99018	8.81496	9.80494	8.84403	10.6792	11.5266	10.4008	9.74948
ENSG00000075239	12.2544	11.9478	11.7797	11.9501	12.1923	11.8712	12.0942	13.1032	10.6901	12.0448	12.4121	12.2335	10.4164	12.0119	12.3434	11.7955
ENSG00000075240	12.6631	12.4623	12.1015	12.1724	12.1152	12.7836	12.0894	12.3257	13.0113	12.0751	11.6929	12.596	13.0243	12.6639	11.0219	12.1174
ENSG00000075275	6.41311	8.1452	10.6282	7.78633	8.19694	7.20823	8.20157	9.52006	9.31296	10.4908	5.99825	0	11.9011	9.7908	8.28884	8.16787
ENSG00000075290	0	8.1452	8.46143	0	5.63635	0	3.96988	8.52203	8.57751	6.50579	0	0	7.10391	0	0	6.44256
ENSG00000075292	15.7991	15.6159	15.71	15.438	15.5245	15.9382	16.0134	15.9939	15.4766	15.9098	16.1872	15.6483	14.3414	15.7511	16.3232	15.935
ENSG00000075303	11.3035	9.14265	10.2659	10.5881	11.3889	10.1997	11.5963	10.1044	9.99018	11.6196	11.6313	11.8413	9.90224	8.20909	10.9479	10.8861
ENSG00000075336	11.1516	11.1407	11.3648	11.7802	11.1623	10.3695	11.3347	10.8408	11.2373	12.0751	11.298	11.6487	11.001	10.79	11.5577	10.9914
ENSG00000075340	15.3933	13.3882	14.0721	15.644	15.451	14.3533	14.218	15.2186	15.0441	14.6088	15.0588	15.562	14.5933	14.9457	12.4809	15.216
ENSG00000075388	0	8.1452	8.46143	0	0	0	4.92309	0	0	0	0	0	8.09865	0	7.70618	0
ENSG00000075391	14.4889	13.6948	13.9652	14.3798	14.4495	13.6164	14.1	14.6881	14.0974	14.3354	14.4366	14.4557	13.3789	14.0869	12.8492	14.2504
ENSG00000075399	11.441	11.1407	11.5453	11.2398	11.7774	11.6907	10.8181	11.1037	12.159	10.3978	10.1306	11.4264	11.9517	12.4524	11.5071	11.6993
ENSG00000075407	13.736	13.4978	12.9494	13.6625	13.3487	13.0934	13.9409	13.8401	12.8958	13.865	13.9216	13.4557	12.8749	12.9593	13.5697	13.6158
ENSG00000075413	13.9886	13.8951	13.7794	14.0467	14.107	14.3278	14.325	13.4724	13.4967	13.9977	14.0481	14.2839	12.6482	13.6306	13.6766	13.7599
ENSG00000075415	13.6154	13.2695	13.3154	13.846	13.9822	13.232	13.3157	13.7277	14.4483	14.1694	13.7843	14.2333	13.303	13.9047	13.0745	14.2714
ENSG00000075420	12.6442	12.7842	13.6072	12.7342	12.4777	12.6081	13.0721	13.0418	13.0113	12.6193	12.3818	12.5416	12.4512	12.728	13.1088	12.0604
ENSG00000075426	13.9736	13.9731	14.2776	13.3345	13.3145	14.408	13.8972	12.4252	14.1885	13.2844	12.0675	12.0112	14.1379	14.1112	13.7438	13.6612
ENSG00000075429	7.40462	0	9.04502	7.78633	5.63635	9.00859	6.69607	8.52203	7.99443	6.50579	6.98693	7.84716	7.10391	8.20909	0	9.01363
ENSG00000075461	10.3971	9.72676	10.4584	11.6871	9.77862	12.4275	10.1979	10.1044	11.9433	9.95072	10.2986	11.1634	11.6174	10.5271	11.4547	10.4566
ENSG00000075539	14.424	14.2276	14.7793	14.7106	14.7568	15.19	15.1126	15.3761	14.3287	14.6088	15.2993	14.4108	13.0935	14.8908	15.9257	15.3869
ENSG00000075568	13.0687	12.5998	13.4347	12.9093	13.1694	13.5114	13.5561	13.8757	13.0764	13.1482	13.5933	13.089	13.4858	13.5263	12.8492	13.2419
ENSG00000075618	12.7001	11.7255	12.4118	12.7342	13.0335	13.8206	12.3788	12.7662	13.1787	12.1906	12.5118	12.9285	13.8349	13.2044	13.994	14.1054
ENSG00000075624	16.9468	16.636	16.691	17.0606	17.1462	17.3277	17.0553	16.5237	17.0028	17.3687	17.1327	17.2503	17.6287	16.8942	16.4937	17.0314
ENSG00000075643	7.40462	10.7259	9.04502	8.78306	7.20184	8.52429	9.26939	8.52203	7.99443	8.08013	7.12339	7.84716	9.90224	9.20665	6.71308	6.85344
ENSG00000075651	10.7189	12.3103	12.5868	11.5876	11.6736	12.9129	12.0146	13.3256	12.6328	11.7382	12.2723	11.6487	11.6788	12.9048	13.8286	12.8964
ENSG00000075673	7.98674	8.1452	9.45938	0	5.63635	0	6.2162	0	0	6.50579	3.76389	0	10.0947	0	6.71308	7.65544
ENSG00000075702	7.40462	10.7259	11.043	7.78633	8.19694	8.20334	7.88087	0	7.00008	9.66153	6.98693	0	11.3419	9.7908	8.70273	9.30263
ENSG00000075711	14.4405	13.9731	14.5763	14.5743	14.3006	14.7947	14.4886	15.4489	14.6962	14.8342	14.9471	15.0983	13.2021	14.5618	16.2031	15.1298
ENSG00000075785	14.4296	14.4977	13.6473	14.2228	14.523	14.0377	14.5865	14.2995	13.5435	15.1265	14.7654	14.907	13.5853	13.9047	14.1588	14.1448
ENSG00000075790	13.5047	12.6639	12.7795	13.2394	13.6351	12.4275	13.5908	12.7662	12.1985	13.5985	13.5933	13.089	12.0006	12.6639	12.6302	13.0309
ENSG00000075826	12.7182	12.3103	11.85	12.638	12.1465	13.0188	11.9412	12.1034	12.9431	11.1343	11.8388	12.1631	12.0937	11.6641	11.4002	12.3569
ENSG00000075856	13.1644	13.2695	12.8838	12.6869	13.0829	12.9265	12.7047	13.3256	12.6894	12.8476	13.1193	12.9285	13.8077	13.0117	13.254	13.0747
ENSG00000075884	7.98674	8.1452	9.7809	8.78306	9.19448	9.20089	10.5481	0	7.99443	10.0761	10.6768	8.84403	10.2645	0	6.71308	7.84719
ENSG00000075886	0	0	8.46143	0	0	6.21795	5.49212	0	8.57751	8.08013	4.70979	0	8.68186	0	0	6.44256
ENSG00000075891	0	9.72676	10.7801	0	5.63635	6.21795	7.20647	0	8.57751	8.49383	3.76389	0	10.6792	9.20665	7.70618	0
ENSG00000075914	10.3041	9.72676	10.7801	10.3658	10.8558	10.5213	10.2335	11.1037	11.3113	10.95	10.449	10.6491	11.4158	10.79	10.7875	10.0902
ENSG00000075945	13.7091	12.8407	12.667	13.4803	14.1655	12.6744	13.5115	13.2731	12.6037	14.2381	14.1585	14.1629	10.9015	12.2045	12.6768	13.6059
ENSG00000075975	11.7184	10.463	10.9175	11.1024	11.716	10.8431	11.6631	10.5191	10.4492	11.4445	11.9393	12.0112	10.0947	10.5271	11.6997	11.5279
ENSG00000076003	10.567	11.3106	10.9175	11.1024	10.7372	10.4474	10.6036	10.8408	9.99018	11.1343	11.4355	10.6491	9.90224	9.7908	9.02396	10.5967
ENSG00000076043	11.204	10.7259	10.4584	8.78306	11.1313	11.0571	11.6434	11.326	10.16	11.8478	11.2762	11.0115	11.001	10.5271	11.3437	10.7244
ENSG00000076053	10.8563	11.1407	11.6277	10.5881	11.0672	10.9541	12.0095	10.1044	10.4492	11.3973	11.1934	10.4269	11.4158	10.2054	11.2234	10.5423
ENSG00000076067	12.3271	12.8407	13.7794	12.5874	11.6075	13.0812	13.077	13.2731	12.237	10.95	11.6198	11.7482	12.0479	12.5264	13.5942	11.724
ENSG00000076108	13.6056	14.1402	14.3763	13.6625	13.6893	14.5249	13.8734	14.0728	14.5813	13.2449	13.5179	13.6739	13.7939	13.7893	14.7272	14.0913
ENSG00000076201	12.5256	13.3102	13.1013	13.0279	12.5615	13.3071	12.2971	12.7662	13.5435	12.218	12.1577	12.0112	13.0935	13.3336	13.254	12.9444
ENSG00000076242	11.8883	10.9482	11.1584	11.1024	11.5144	11.6583	11.8118	10.1044	10.6901	11.6196	12.1696	11.8413	10.7946	10.5271	11.7871	11.8525
ENSG00000076248	10.2047	11.4625	11.043	11.2398	11.4902	10.5917	10.9735	10.1044	10.7969	11.4445	10.8638	9.84246	10.5538	9.20665	10.2854	10.1641
ENSG00000076258	8.40035	9.14265	7.46551	0	7.61443	0	9.36877	0	7.00008	6.50579	9.01392	9.42794	8.68186	0	8.70273	7.65544
ENSG00000076321	10.7892	11.1407	11.043	10.9504	11.2801	11.2865	11.5046	10.5191	11.3113	11.3973	11.5669	11.9287	10.4164	11.0123	11.985	11.1991
ENSG00000076344	12.9812	12.2279	11.85	12.2395	12.6626	13.2966	12.565	12.6882	13.1387	11.1909	11.4933	12.0112	12.1812	13.1113	11.5577	12.1359
ENSG00000076351	11.2546	11.8409	12.265	11.3653	11.2224	11.9537	11.6434	11.5186	11.8471	10.8126	11.2466	10.6491	12.1812	11.5266	10.7001	11.3493
ENSG00000076356	14.1443	13.8406	13.8497	14.6502	14.0501	14.3329	13.7359	13.8401	14.8468	13.8298	13.5455	13.7479	14.0592	14.4331	13.4136	14.2943
ENSG00000076382	11.951	12.0473	12.0426	11.8676	11.6299	10.9541	11.8235	11.9779	12.5126	11.2453	11.8731	11.7482	10.7946	11.905	10.7875	12.0892
ENSG00000076513	12.0111	12.6639	12.502	12.102	11.9293	13.3175	12.5719	12.6882	12.4153	12.0448	12.5577	11.4264	12.0006	12.5968	12.5821	12.6803
ENSG00000076554	13.6441	12.2279	12.9494	13.1723	13.4401	12.8568	13.1013	13.4724	13.055	13.9818	13.8546	13.6739	13.0243	13.3743	13.8183	13.4185
ENSG00000076555	12.7361	14.3496	13.5449	13.2718	13.091	14.1929	12.9275	13.0418	13.4967	11.8122	12.6339	13.3005	13.0708	13.2044	13.9755	12.5691
ENSG00000076604	9.20588	11.3106	10.9175	9.36693	9.41652	12.2862	9.63145	9.52006	10.5747	8.08013	8.74441	10.1641	10.0947	9.7908	11.2848	10.6998
ENSG00000076641	13.1511	11.9478	12.1581	12.5874	12.4275	12.5206	13.4729	11.9779	11.896	12.1049	12.5517	11.5418	12.0006	11.905	11.6066	12.3958
ENSG00000076650	10.9204	11.4625	10.9175	10.7806	11.0001	11.199	11.1791	12.4252	11.6331	10.95	11.442	11.5418	10.4164	12.3744	11.9091	11.7602
ENSG00000076662	6.41311	10.1414	9.7809	0	6.62177	8.52429	7.20647	8.52203	9.57562	6.50579	6.83619	7.84716	9.6801	9.7908	7.70618	4.89039
ENSG00000076685	13.5047	13.6948	13.0121	12.9894	13.4898	12.8425	13.7344	12.6882	12.8469	13.0292	13.6607	13.089	11.5533	12.728	13.1088	12.6929
ENSG00000076706	10.3041	12.1404	12.2125	11.9501	10.9653	12.8425	12.3097	12.3257	12.0335	10.5782	11.2908	11.3009	11.9517	12.1114	13.8491	13.1125
ENSG00000076716	10.6449	10.1414	11.1584	11.1024	10.4155	10.7229	11.9195	10.1044	8.57751	11.2978	10.9852	8.84403	11.4862	9.7908	9.28653	9.36666
ENSG00000076770	11.2546	11.1407	11.5453	9.36693	10.1932	10.6588	11.2063	10.5191	7.00008	10.5782	11.1934	9.84246	11.4862	9.20665	10.2854	9.30263
ENSG00000076826	11.3508	9.14265	10.2659	11.6871	11.0001	11.199	10.2158	11.5186	12.2745	10.0761	10.1784	10.6491	12.6482	12.2045	9.87073	11.7117
ENSG00000076864	14.7404	13.5325	13.5449	15.4237	14.7312	15.3883	13.8435	15.2461	14.9313	14.8474	13.6871	14.6611	14.7008	14.9856	13.5323	14.8296
ENSG00000076924	11.484	11.1407	11.7797	12.3036	11.7368	11.9267	10.9308	10.8408	11.1593	10.8829	10.9397	11.6487	12.0937	11.905	11.6066	11.8857
ENSG00000076928	12.2037	12.3103	12.6275	11.6871	11.9293	13.3483	11.925	12.2188	13.0113	11.5347	10.8442	11.9287	13.181	12.728	13.254	11.8747
ENSG00000076944	7.40462	9.72676	10.2659	7.78633	9.51591	10.3695	10.0054	9.52006	8.57751	9.07746	8.94192	0	11.7377	9.20665	9.28653	8.54522
ENSG00000076984	11.5258	12.3103	11.9812	11.9501	11.3081	12.3686	11.1608	12.1034	13.0333	11.0755	11.003	11.6487	12.9515	13.2044	13.2844	12.5759
ENSG00000077009	0	0	0	0	0	0	0	0	0	0	0	0	8.68186	9.20665	0	0
ENSG00000077044	11.606	12.5998	12.545	12.5874	11.9473	12.6905	11.8059	12.7662	12.311	11.8122	11.5609	11.7482	12.7374	12.5264	12.9474	12.4261
ENSG00000077063	13.4942	13.1846	13.2124	13.5078	13.1771	14.0503	13.7077	14.6881	13.2557	13.6498	13.9801	13.9495	12.8485	14.2266	14.5195	14.3025
ENSG00000077080	10.8563	9.14265	9.45938	11.1024	11.2515	10.6588	9.30329	10.8408	11.4487	10.3978	10.1784	11.7482	11.8487	11.5266	6.71308	11.4264
ENSG00000077092	10.9818	11.1407	10.6282	10.103	11.034	10.7842	11.0252	10.1044	9.99018	10.5782	10.4095	10.1641	9.90224	9.7908	9.02396	10.5698
ENSG00000077097	14.473	14.1625	14.3278	14.5078	14.5349	14.0187	14.7328	14.3255	13.8344	15.0251	15.4014	15.117	12.8215	14.4137	15.0302	14.6849
ENSG00000077147	13.5761	13.5325	13.7428	13.5873	13.9559	13.1175	14.2346	13.2187	12.5126	14.0749	14.311	13.5689	11.7377	12.7894	14.215	13.5275
ENSG00000077150	9.98247	10.7259	10.2659	9.36693	8.93193	10.9541	10.0659	8.52203	9.57562	8.49383	8.78613	9.84246	10.7946	9.20665	10.9479	9.42797
ENSG00000077152	7.98674	0	7.46551	10.103	9.06917	7.20823	7.88087	8.52203	7.00008	8.49383	9.11561	0	8.09865	0	0	8.30491
ENSG00000077157	14.709	14.5996	14.6668	14.7456	15.0101	14.9798	14.7085	15.01	14.943	14.9411	14.7693	14.8962	14.3508	15.0116	15.4475	14.9907
ENSG00000077232	13.7625	13.5665	13.566	13.5613	13.6184	13.1759	14.1227	13.6475	12.9889	14.0898	14.5209	13.841	13.0477	13.4138	12.8694	13.4335
ENSG00000077235	14.2665	13.8406	13.8497	13.9498	14.177	14.5383	13.8805	14.5405	14.6612	14.7845	14.0481	13.7479	15.2482	14.5441	13.9848	14.4649
ENSG00000077238	11.606	13.0472	12.5868	10.5881	10.2521	12.6581	12.1372	11.1037	11.8471	9.49183	9.43702	8.84403	11.5533	12.5264	12.4544	10.1997
ENSG00000077254	13.9886	12.9476	13.2388	13.7799	13.8117	13.069	14.0831	13.6475	12.8958	14.1338	14.435	13.841	12.3031	13.6306	13.5574	14.1287
ENSG00000077264	14.7927	13.5665	13.3644	14.3034	15.1424	13.3175	14.0522	14.3761	13.6327	15.4087	14.9585	15.3566	12.9762	13.6962	13.0214	13.6158
ENSG00000077274	0	9.14265	8.46143	0	5.63635	6.21795	0	0	7.00008	6.50579	0	0	8.68186	0	0	5.86586
ENSG00000077279	11.8559	10.463	11.4578	12.0281	11.5848	11.2434	11.4973	11.5186	11.5742	11.2453	11.7986	12.0112	11.4158	10.79	10.6071	11.5963
ENSG00000077312	10.6449	10.7259	11.043	11.3653	10.3086	10.9541	10.4905	9.52006	10.6901	9.95072	9.94045	10.1641	11.5533	11.5266	10.5076	10.3656
ENSG00000077327	6.41311	0	9.45938	7.78633	8.61074	6.21795	6.476	0	7.00008	7.49783	8.41271	0	9.6801	9.20665	9.02396	9.30263
ENSG00000077348	7.98674	8.1452	7.46551	8.78306	9.06917	7.20823	7.20647	8.52203	8.57751	9.07746	9.27063	9.42794	10.0947	10.2054	6.71308	9.54329
ENSG00000077380	13.7971	13.7549	13.3154	13.7799	14.008	13.5994	14.1509	14.01	14.1284	14.4147	14.4193	14.4259	13.4685	13.6962	14.6062	14.3368
ENSG00000077420	10.4845	10.463	10.2659	11.3653	9.69625	10.5917	11.5617	11.9779	7.00008	10.7386	11.7468	9.84246	10.9015	8.20909	8.70273	8.75115
ENSG00000077454	10.0978	11.4625	11.7057	11.7802	11.1313	12.591	10.2158	11.5186	11.7965	9.95072	9.60962	10.4269	12.4156	12.1114	11.4547	11.5693
ENSG00000077458	11.3966	10.463	11.9171	11.8676	10.9297	11.199	12.1182	11.326	9.79774	11.5347	11.9849	9.42794	11.094	11.6641	11.7871	11.4996
ENSG00000077463	9.20588	0	9.7809	9.36693	8.93193	8.52429	8.40257	0	9.79774	8.08013	8.46502	8.84403	10.5538	10.2054	6.71308	9.88683
ENSG00000077498	0	0	8.46143	0	5.63635	0	4.92309	0	7.00008	0	0	0	10.4164	0	0	0
ENSG00000077514	11.204	9.72676	11.4578	9.78142	10.608	10.5917	10.8181	11.1037	10.7969	10.2983	11.1856	11.3009	10.4164	9.20665	10.0226	10.6492
ENSG00000077522	12.9661	12.1404	11.9812	13.2062	13.4337	14.0314	12.2457	13.3256	13.2557	13.8298	12.8826	13.3329	13.5198	13.1586	12.3434	12.5346
ENSG00000077549	12.6631	12.6639	11.9171	12.6869	12.911	12.5562	12.7204	12.1034	12.6037	12.8823	12.9553	13.2334	12.766	12.4524	12.0571	12.6356
ENSG00000077585	11.484	12.5327	11.4578	11.6871	11.5617	11.8135	12.045	10.8408	10.9895	11.0755	11.5729	11.9287	10.4164	10.79	11.0922	10.8641
ENSG00000077616	12.279	10.7259	10.4584	12.4805	11.9293	11.4469	12.2759	11.6885	10.9895	11.7756	12.3013	12.0112	11.001	12.292	10.7001	12.5554
ENSG00000077684	12.5662	12.7842	12.3645	12.102	12.2798	12.3485	12.3709	12.6058	11.7441	11.8122	12.422	11.7482	11.9517	11.5266	12.0571	12.2421
ENSG00000077713	8.40035	10.1414	9.04502	7.78633	9.19448	8.20334	10.4456	9.52006	9.99018	9.49183	9.65537	9.84246	9.90224	10.5271	9.5086	8.54522
ENSG00000077721	11.0972	10.1414	11.1584	10.5881	11.2801	10.8431	12.0894	10.5191	9.99018	11.8478	11.637	10.4269	9.90224	10.2054	9.87073	10.1997
ENSG00000077782	12.6631	13.6638	13.4575	12.9499	13.0666	13.4177	13.666	13.1032	13.055	13.2314	12.4515	13.1986	13.3973	13.1586	12.3143	12.0011
ENSG00000077800	0	10.9482	9.04502	0	0	0	3.96988	0	8.57751	7.49783	0	0	8.09865	9.20665	0	4.89039
ENSG00000077935	0	0	10.0437	7.78633	0	0	7.34308	0	0	6.50579	6.83619	0	8.09865	0	0	6.44256
ENSG00000077942	10.2047	10.9482	10.4584	10.9504	9.93046	10.4474	11.3988	9.52006	10.5747	9.07746	9.88392	11.3009	11.6788	9.20665	9.70099	10.5143
ENSG00000077943	10.8563	10.7259	11.043	12.4805	10.8558	9.78503	10.8063	11.1037	9.99018	10.3978	10.8041	11.3009	11.3419	11.0123	9.5086	10.8641
ENSG00000077984	6.41311	0	7.46551	0	0	0	6.476	0	0	6.50579	5.27626	0	8.68186	0	7.70618	4.89039
ENSG00000078018	18.3848	16.5495	16.7005	18.0893	18.6617	17.1284	17.4707	18.0039	17.4786	18.9485	18.7386	19.4946	16.7904	17.6242	15.8891	17.741
ENSG00000078043	13.6056	12.3883	12.9169	13.3035	13.1071	12.8133	13.7156	13.5182	12.8716	13.4557	13.5039	13.1264	11.6788	12.9048	12.8287	13.1357
ENSG00000078053	14.0615	12.5998	12.9811	13.6625	14.3282	11.8427	13.0068	13.3762	13.6754	14.0673	14.1624	13.9907	13.3603	13.4523	12.159	14.2312
ENSG00000078061	9.20588	11.6	11.1584	9.36693	10.4155	10.8996	10.1049	10.5191	10.8964	10.1915	9.04862	10.4269	11.1815	10.5271	11.1593	10.1276
ENSG00000078070	12.3736	12.4623	12.5868	11.5876	12.4653	12.7064	12.4562	12.9777	12.3814	12.4208	13.0967	12.8855	11.2639	12.6639	12.8893	12.3088
ENSG00000078081	7.40462	8.1452	9.45938	8.78306	7.93488	7.20823	7.58272	8.52203	7.99443	9.95072	6.66784	7.84716	9.41742	0	7.70618	4.89039
ENSG00000078098	8.72143	9.14265	10.2659	9.78142	9.19448	8.78667	10.124	8.52203	7.00008	9.66153	9.29973	0	10.5538	10.2054	9.87073	10.1276
ENSG00000078114	15.1905	15.2694	15.2839	15.2228	15.175	15.0282	16.3786	14.6679	14.5357	15.6166	15.9128	15.4334	13.5529	14.9724	15.2423	14.1031
ENSG00000078124	12.6817	12.4623	12.265	13.0279	12.8646	12.5206	13.0272	12.8402	11.8471	12.3481	13.1595	12.3647	11.1815	10.79	12.8694	12.9232
ENSG00000078140	13.896	13.3497	13.2388	13.4523	14.2401	12.8133	13.9649	12.9106	12.5126	14.5773	14.2082	13.8633	12.3416	12.9593	13.5067	13.4992
ENSG00000078142	13.9584	13.7252	13.9169	13.6625	14.0165	13.7142	14.1486	14.1031	13.3465	14.2778	14.4537	13.699	12.6172	13.0117	14.2768	13.8827
ENSG00000078177	13.0967	12.3103	12.667	12.78	12.3078	12.2211	13.5366	12.7662	11.5742	12.9819	13.0737	11.7482	11.001	12.3744	12.1258	12.88
ENSG00000078237	10.7189	11.1407	10.2659	11.1024	10.8932	10.4474	10.7582	10.5191	10.3118	11.6997	10.6657	11.0115	9.90224	10.2054	9.70099	10.7959
ENSG00000078246	12.2544	12.1404	12.9811	9.78142	12.4777	11.5912	12.558	11.6885	10.5747	12.812	12.2275	12.485	11.4862	12.7894	12.7218	10.8861
ENSG00000078269	13.2036	12.5327	13.7054	13.9296	13.8551	14.6823	13.0016	15.01	14.5587	14.6345	13.4219	13.841	13.6327	14.2487	15.633	14.6817
ENSG00000078295	14.5151	15.2797	14.8324	14.7911	14.3786	14.7338	14.7005	14.5626	14.0763	14.0368	14.2766	14.8182	13.6013	14.0372	13.0745	13.5449
ENSG00000078304	14.1906	14.0709	13.8668	13.6379	14.0869	13.878	14.1934	14.3511	13.5738	14.0445	14.4035	14.4259	13.2635	13.6637	14.1423	13.5791
ENSG00000078319	9.98247	9.72676	7.46551	10.3658	10.7372	10.4474	9.60451	9.52006	10.4492	9.07746	9.41059	9.84246	9.09602	9.7908	10.16	9.79673
ENSG00000078328	14.309	12.9476	12.4118	14.6502	14.6015	14.1929	12.7204	13.3256	13.9889	13.6599	14.0112	14.4259	13.0243	13.7589	11.7871	14.8508
ENSG00000078369	15.5585	15.0827	15.3881	15.4941	15.5627	15.3609	15.2246	15.2461	15.4024	15.8452	15.4358	16.0552	14.8483	15.5706	15.3395	15.4409
ENSG00000078399	0	9.14265	0	0	0	6.21795	4.92309	8.52203	7.00008	0	0	0	8.09865	0	7.70618	4.89039
ENSG00000078401	9.85706	10.9482	11.7797	9.36693	11.3081	11.0571	10.5761	9.52006	11.1593	9.49183	9.32825	10.1641	9.6801	10.2054	11.6066	10.4269
ENSG00000078403	13.0545	12.8952	12.3645	12.4239	12.6517	13.006	13.3116	12.6058	12.7439	12.7189	13.107	13.1986	11.5533	13.1586	12.5575	13.1218
ENSG00000078487	9.71972	11.1407	10.2659	7.78633	9.69625	9.00859	9.16266	10.5191	9.57562	10.1915	9.2106	10.1641	10.4164	9.7908	11.1593	10.1641
ENSG00000078549	14.4994	15.7695	15.4289	14.7106	14.4557	14.7492	14.8011	14.5405	14.9718	13.4088	14.5217	15.0983	13.7517	14.6637	13.7217	13.9125
ENSG00000078579	0	8.1452	0	9.36693	0	7.20823	8.57896	8.52203	7.00008	0	8.90452	0	9.41742	0	0	4.89039
ENSG00000078589	0	0	9.04502	0	0	0	0	0	0	6.50579	5.27626	0	9.09602	0	0	0
ENSG00000078596	11.3508	11.8409	12.667	11.8676	11.0001	11.9537	12.9248	11.9779	12.1184	10.3978	12.2723	8.84403	9.6801	12.0119	12.5821	12.1359
ENSG00000078618	13.5459	13.6321	13.3882	13.3345	13.7261	13.5384	13.714	14.3255	13.3108	14.3908	14.0167	13.3956	13.3603	13.5966	14.1669	13.5553
ENSG00000078668	12.4838	11.8409	11.4578	12.78	13.3754	11.8993	12.0796	11.8404	10.3118	12.9978	13.0244	13.0505	11.4158	11.7896	11.5577	12.2075
ENSG00000078674	15.6976	15.9919	16.1543	15.644	15.5671	15.8513	16.3306	15.9939	15.5887	16.2414	16.5693	15.8908	14.3029	15.9986	16.6403	15.6337
ENSG00000078687	14.0255	14.3101	14.2256	14.0836	13.7569	14.3634	13.9781	14.3511	14.44	13.2179	13.6295	14.0308	13.6633	14.5793	14.9233	14.2798
ENSG00000078699	13.1242	12.9476	12.667	13.1723	13.0418	13.4932	13.2499	14.0728	13.4967	12.9657	13.0113	13.3956	12.8749	13.4897	13.4938	13.1311
ENSG00000078725	13.1644	12.5998	12.8151	13.5348	12.4899	12.7222	12.3055	13.1032	12.8716	12.8299	12.7518	13.2334	12.9762	12.7894	11.5071	13.2589
ENSG00000078747	13.3504	13.3497	13.5449	13.7572	13.4652	13.7984	13.8056	14.1906	13.4318	13.7753	13.8311	13.7952	11.6788	13.2918	14.6002	13.8494
ENSG00000078795	0	0	9.45938	0	6.62177	0	6.476	0	7.99443	8.08013	3.76389	0	9.09602	0	7.70618	5.86586
ENSG00000078804	12.3736	14.1846	15.5126	12.638	12.7971	15.5604	12.6629	15.01	16.6145	13.1338	12.4867	14.2503	15.4728	16.979	17.6765	15.0601
ENSG00000078808	12.3271	12.2279	12.3645	11.5876	12.3216	12.9129	12.3588	11.9779	13.2743	12.2715	11.8683	12.596	13.7228	13.7893	12.6537	12.596
ENSG00000078814	9.85706	12.8407	11.043	10.9504	10.6523	12.1987	9.19912	11.8404	13.0113	10.2983	9.58619	11.1634	12.6172	12.3744	13.3998	12.3088
ENSG00000078898	0	0	7.46551	0	0	0	3.96988	0	0	6.50579	0	0	7.10391	0	0	4.89039
ENSG00000078900	0	10.1414	10.4584	0	7.20184	0	4.92309	0	8.57751	8.49383	4.70979	0	11.2639	9.7908	6.71308	6.44256
ENSG00000078902	13.904	13.1846	12.9494	13.9092	13.8215	13.2539	13.2672	12.9106	14.3464	13.2973	13.0842	13.5414	13.6785	13.4523	12.8893	13.8744
ENSG00000078967	12.1513	11.7255	12.0426	11.6871	11.7973	11.2865	11.8118	12.3257	11.8471	12.0448	12.1775	11.7482	11.3419	12.0119	12.1914	11.8413
ENSG00000079101	8.72143	0	9.7809	7.78633	9.6089	0	9.19912	0	10.3118	9.29947	9.88392	10.1641	10.0947	9.20665	7.70618	8.54522
ENSG00000079102	13.6346	12.6639	13.1299	13.2394	13.526	12.98	13.077	13.3762	13.4807	12.9163	13.2703	13.5134	13.0708	13.4138	12.5324	13.0937
ENSG00000079112	0	8.1452	8.46143	0	0	0	3.96988	0	0	6.50579	0	0	8.68186	0	0	0
ENSG00000079134	13.1776	12.7253	13.3154	12.5874	12.5846	12.993	13.3984	13.1032	12.7703	13.2582	13.6452	12.3647	12.1812	12.5264	12.9848	12.9444
ENSG00000079150	9.5679	10.463	9.7809	7.78633	6.62177	6.21795	8.52252	10.5191	7.99443	8.49383	8.41271	8.84403	10.4164	0	9.28653	7.17287
ENSG00000079156	12.7361	11.7255	12.0426	12.9093	12.911	12.3885	12.4637	12.7662	11.9433	12.8651	12.8237	13.0505	11.7377	12.0119	11.2234	13.1311
ENSG00000079215	17.7287	17.2694	17.3106	16.7427	16.8147	16.8629	17.4556	15.698	15.2462	17.2237	17.1825	17.5379	15.0878	15.2703	15.1002	14.4649
ENSG00000079246	14.556	13.8951	13.9652	14.4237	14.8668	13.791	14.5752	13.6475	13.528	15.2712	15.3296	14.5958	13.2433	13.7589	14.2768	14.3086
ENSG00000079257	6.41311	0	0	7.78633	6.62177	8.20334	8.20157	8.52203	0	8.08013	7.90753	0	9.09602	0	0	7.65544
ENSG00000079263	9.39822	10.463	10.6282	10.103	8.93193	9.78503	9.08685	9.52006	8.57751	9.29947	9.56238	9.84246	10.4164	9.20665	10.0226	9.42797
ENSG00000079277	12.8057	12.3883	12.1015	12.1724	12.0831	12.3686	12.6097	12.6882	11.896	12.1906	12.4483	12.0891	12.223	12.292	10.7001	12.3006
ENSG00000079308	13.362	15.059	15.0867	14.6	13.7364	15.6762	14.6422	14.7661	15.3638	13.0599	12.5211	13.6484	14.4943	14.8908	15.8234	14.3859
ENSG00000079313	12.0403	12.5327	12.265	12.4239	11.716	13.1055	11.7081	12.6882	13.7438	11.6196	11.4614	12.1631	13.3414	13.5966	11.9091	13.001
ENSG00000079332	13.0256	13.7549	12.4576	13.1375	13.3885	12.6249	13.5473	11.9779	12.9197	13.3726	13.55	13.1986	12.1812	13.2487	13.3433	12.8241
ENSG00000079335	11.0406	10.7259	12.2125	11.1024	10.5622	10.6588	12.3344	9.52006	10.4492	10.7386	11.3406	11.3009	10.2645	8.20909	10.87	8.54522
ENSG00000079337	12.0403	13.5665	13.815	12.9894	12.956	14.3933	12.6265	13.2731	13.9431	11.4445	11.8536	12.3006	13.2433	13.4523	14.3647	12.5416
ENSG00000079385	7.40462	10.463	9.7809	0	5.63635	8.52429	8.87781	0	7.00008	8.49383	7.56809	0	10.7946	8.20909	8.28884	5.86586
ENSG00000079387	11.441	11.9478	11.3648	11.1024	11.1926	10.5917	11.7207	11.1037	10.7969	11.1909	11.4679	11.9287	11.4862	11.3747	11.7441	11.2338
ENSG00000079393	0	8.1452	7.46551	0	0	0	3.96988	0	9.79774	6.50579	0	0	9.41742	0	0	6.44256
ENSG00000079432	13.7091	14.0709	14.1439	13.9893	13.2219	14.9534	13.2822	13.8036	15.071	12.8299	12.7465	13.1986	15.0707	15.0869	14.5067	14.5116
ENSG00000079435	9.20588	10.463	11.1584	10.103	10.608	12.4655	8.96509	9.52006	11.4487	9.66153	9.53816	9.84246	11.5533	11.7896	12.3143	12.2163
ENSG00000079459	12.7361	12.2279	13.1013	12.5874	13.1694	13.1759	12.5224	12.7662	13.0764	12.7754	13.0653	13.6224	12.6172	12.9048	13.1257	13.5791
ENSG00000079462	10.0978	9.14265	9.45938	9.36693	9.85653	9.00859	8.20157	10.5191	9.79774	9.29947	9.29973	10.6491	9.90224	8.20909	9.02396	10.3015
ENSG00000079482	13.7625	14.1846	13.7612	13.6128	13.4837	13.5649	14.2661	14.0417	13.1588	13.8736	14.1957	13.9907	12.9265	13.5619	13.1751	12.7778
ENSG00000079557	0	0	0	0	0	0	0	0	0	0	0	0	9.41742	0	0	0
ENSG00000079616	10.7189	10.9482	11.3648	11.9501	10.2521	10.2871	10.1428	10.1044	10.3118	10.5782	10.6657	10.1641	11.2639	10.5271	11.0922	10.7959
ENSG00000079689	6.41311	0	0	0	6.62177	0	6.88698	0	0	8.49383	7.56809	0	8.09865	0	6.71308	7.17287
ENSG00000079691	13.6346	13.3497	13.5449	13.2062	13.1071	12.7532	13.7125	12.6882	13.4483	13.2582	13.9688	13.9703	12.4512	13.2487	12.4274	13.0358
ENSG00000079739	11.5258	12.5327	11.85	12.4805	11.4149	12.2862	11.5687	10.5191	12.5126	12.4208	12.0419	12.8855	12.4156	11.0123	11.5071	11.3333
ENSG00000079785	12.7713	11.8409	12.667	12.9894	13.2937	12.1295	12.7576	12.5183	11.6896	13.6698	13.6064	13.0505	11.6788	11.5266	12.6768	12.9391
ENSG00000079805	13.2291	13.2695	13.1854	13.3649	13.2867	14.307	13.3827	13.4724	13.8218	12.8994	12.9041	13.1986	13.6481	13.5966	13.9185	13.8494
ENSG00000079819	15.3762	14.8266	15.4116	14.9498	14.8645	15.3883	15.273	15.5842	15.4359	14.9937	15.5579	15.5204	14.0004	15.6554	16.0458	14.8633
ENSG00000079841	15.124	14.2063	14.0424	14.734	14.8311	13.8206	13.9301	14.5842	15.2603	14.9777	15.0657	16.2797	14.4063	15.4234	15.215	14.8367
ENSG00000079931	10.3041	11.8409	10.0437	10.9504	10.5622	11.4084	9.26939	10.8408	9.99018	10.4908	10.7629	10.1641	10.5538	9.7908	8.70273	8.65186
ENSG00000079950	13.9276	13.3102	13.5018	13.7341	13.9603	13.3279	14.1533	13.6881	12.8219	14.0824	14.302	13.8183	12.5531	13.2487	13.9185	13.569
ENSG00000079974	12.8392	12.4623	11.85	12.9894	12.8834	12.8425	12.6164	13.2187	13.4483	12.6995	12.1377	12.485	12.6786	13.1586	11.985	12.6866
ENSG00000079999	11.3966	11.4625	11.1584	12.0281	11.3625	11.9267	10.8755	9.52006	11.5742	10.8126	10.6087	11.3009	11.1815	11.6641	11.8289	12.1721
ENSG00000080007	7.40462	9.72676	8.46143	7.78633	0	6.21795	4.92309	0	7.00008	6.50579	7.56809	0	8.09865	0	6.71308	0
ENSG00000080031	7.40462	9.14265	10.6282	0	7.93488	10.1066	7.34308	8.52203	9.31296	9.07746	7.66073	7.84716	10.9015	9.7908	9.70099	9.36666
ENSG00000080166	9.85706	10.463	10.4584	8.78306	8.41863	9.90039	10.1979	8.52203	9.79774	9.66153	10.1626	10.6491	11.001	8.20909	9.02396	9.48678
ENSG00000080189	10.7892	11.7255	12.4118	12.2395	10.5622	11.9537	10.4607	10.8408	11.7441	10.2983	10.0125	11.4264	11.7942	10.5271	12.0215	11.2844
ENSG00000080200	12.9041	13.8951	14.0573	13.3946	13.0829	14.0994	13.8621	13.7277	13.0764	13.2449	13.753	12.9285	12.6482	13.3336	14.3504	13.1986
ENSG00000080224	12.7182	12.7253	11.9812	12.0281	11.9824	12.2862	12.4449	12.1034	11.2373	11.7756	13.4285	13.2673	12.0006	12.3744	11.4002	11.9498
ENSG00000080293	0	8.1452	8.46143	0	0	0	4.92309	0	8.57751	6.50579	0	0	9.41742	8.20909	0	4.89039
ENSG00000080298	14.1443	13.1846	13.6863	13.4523	14.0459	13.0934	14.4645	12.9777	12.8716	13.9977	14.4521	13.699	11.9517	13.6306	13.0393	12.96
ENSG00000080345	14.9997	14.4977	14.6173	14.5872	14.792	14.6206	15.353	14.8932	13.9661	15.4441	15.5205	14.6223	13.3414	14.2917	14.8337	15.0196
ENSG00000080371	13.1511	13.4622	13.7612	12.9093	13.3885	13.3279	13.9	13.2187	12.7963	13.9329	13.7438	12.8411	12.7374	12.6639	13.8892	13.2757
ENSG00000080493	14.625	15.1514	15.3277	14.2876	14.1883	14.5735	14.8055	13.5182	13.1387	13.6089	15.4983	15.4259	12.766	12.6639	13.4676	12.6159
ENSG00000080503	14.814	15.3398	15.1227	14.7456	15.0706	14.8021	14.6146	14.4954	15.1025	14.8253	15.2192	15.4848	14.9638	14.8908	15.1339	14.7879
ENSG00000080511	0	0	7.46551	0	0	0	0	0	0	0	0	0	9.09602	0	0	4.89039
ENSG00000080546	12.7886	12.1404	11.9812	12.9894	13.2796	12.4655	12.8889	12.6058	12.4809	12.7568	13.3455	11.6487	11.5533	11.5266	12.8492	12.5277
ENSG00000080561	10.567	10.463	10.0437	10.7806	10.363	10.5917	10.5339	9.52006	10.9895	10.4908	10.0125	10.8417	9.90224	10.5271	9.87073	10.4269
ENSG00000080572	0	0	7.46551	0	0	0	3.96988	0	7.00008	0	0	0	0	0	0	4.89039
ENSG00000080573	11.754	12.6639	12.667	12.4805	11.9112	12.6416	12.0649	11.8404	13.1387	11.1343	10.436	11.3009	12.3416	11.905	10.16	11.8857
ENSG00000080603	13.9197	14.33	14.0573	14.5213	14.0292	14.5951	14.046	14.3761	14.9775	13.9656	13.5636	13.6484	14.8483	14.68	15.1912	14.3645
ENSG00000080608	12.6631	12.4623	12.4118	11.5876	11.8742	11.8712	12.6232	12.7662	12.237	12.7568	13.3048	12.485	10.5538	12.728	12.7218	12.1632
ENSG00000080618	0	8.1452	7.46551	0	0	6.21795	3.96988	0	0	0	0	0	8.09865	0	0	4.89039
ENSG00000080644	0	10.463	9.7809	0	7.20184	7.20823	6.2162	0	8.57751	7.49783	4.70979	0	10.4164	0	8.70273	5.86586
ENSG00000080709	12.2037	11.8409	11.5453	12.102	11.6519	10.5213	11.6099	10.5191	12.2745	11.3484	12.0505	12.485	10.6792	12.3744	11.2234	11.0704
ENSG00000080802	12.9962	12.6639	12.7055	12.8674	12.8646	12.7222	13.0423	13.1621	12.7439	12.8299	12.9824	13.2673	12.4156	12.7894	13.2693	12.674
ENSG00000080815	12.7713	13.2695	13.1013	13.1375	13.4589	13.484	13.4711	13.1621	13.2177	13.6498	13.6691	13.7236	12.3031	13.1586	14.9329	13.8325
ENSG00000080819	11.5665	11.9478	12.2125	12.365	12.5498	12.7836	12.6398	12.8402	11.6331	12.2975	12.6282	12.0891	11.7942	13.1586	13.7328	12.8855
ENSG00000080822	13.663	13.8126	14.8324	14.8133	14.7895	15.1114	15.0441	15.2324	14.8154	14.1903	15.11	14.3167	12.6786	15.2917	16.8477	15.6974
ENSG00000080823	12.9508	12.5327	12.7795	12.1724	12.162	12.1529	12.5332	11.6885	12.311	12.0448	12.2905	11.7482	12.4859	12.4524	9.5086	12.3647
ENSG00000080824	17.6404	16.5152	16.7838	17.0836	18.1899	17.1743	17.3837	17.0019	17.0236	18.8449	17.9786	17.5941	17.3915	16.8263	17.8496	17.0894
ENSG00000080839	10.6449	10.463	10.9175	11.1024	10.8173	11.0065	11.3831	0	9.31296	10.95	11.3336	11.5418	10.4164	10.2054	11.7871	10.6492
ENSG00000080845	14.1241	14.0709	13.5867	14.5743	13.7313	14.2592	13.6611	13.6475	14.4807	13.5985	13.4383	13.8854	14.1703	14.2487	13.0214	14.0889
ENSG00000080854	12.6442	12.1404	11.9171	12.102	11.6949	12.6581	12.2802	12.6882	13.4318	12.7189	11.3406	12.0891	13.7082	12.6639	9.87073	12.2758
ENSG00000080910	0	0	0	0	0	0	5.49212	0	0	0	0	0	8.68186	0	0	0
ENSG00000080947	12.7713	12.4623	12.265	12.365	11.7973	12.7378	12.5439	13.2187	12.8469	11.2978	12.3578	12.2335	12.5531	13.2487	11.5071	12.6677
ENSG00000080986	0	8.1452	9.45938	0	0	6.21795	0	0	7.00008	8.08013	6.47722	0	8.09865	0	0	6.44256
ENSG00000081014	11.8559	10.7259	11.043	11.3653	11.7368	11.0065	12.0248	11.9779	10.3118	12.1906	11.8876	10.8417	10.4164	10.2054	12.0571	11.4853
ENSG00000081019	12.4407	12.1404	12.3645	12.102	12.5498	11.8135	12.9138	11.9779	11.6896	12.4901	12.6872	11.5418	11.8487	11.5266	11.3437	12.4186
ENSG00000081026	13.736	13.4622	13.0722	13.5613	13.4898	12.5385	13.3199	13.1621	13.0113	13.5343	13.7791	13.8633	12.3031	13.4138	12.5575	13.3763
ENSG00000081041	8.98389	11.3106	9.7809	7.78633	5.63635	10.3695	9.87627	8.52203	7.99443	9.29947	8.56429	0	9.41742	10.2054	9.87073	8.16787
ENSG00000081051	6.41311	0	0	0	0	6.21795	0	0	0	6.50579	3.76389	0	9.41742	8.20909	0	5.86586
ENSG00000081052	10.0978	11.4625	9.7809	9.36693	7.93488	9.52233	10.3353	0	9.79774	9.07746	7.98123	7.84716	11.094	9.7908	6.71308	8.54522
ENSG00000081059	9.39822	11.4625	11.85	7.78633	8.41863	9.65965	9.19912	0	10.5747	10.0761	7.66073	0	12.4156	10.2054	9.87073	8.30491
ENSG00000081087	12.1777	10.9482	10.9175	11.7802	11.9293	11.3283	12.8945	10.5191	10.7969	12.5562	12.1174	10.8417	11.094	10.5271	11.1593	11.396
ENSG00000081138	11.754	10.1414	10.7801	10.5881	11.7774	11.0065	10.9089	10.1044	9.31296	11.6602	11.6313	11.4264	11.7377	10.79	10.0226	11.4264
ENSG00000081148	9.5679	10.1414	9.45938	9.78142	8.93193	7.78993	9.36877	10.1044	9.31296	9.66153	9.08251	9.84246	10.6792	9.7908	10.0226	8.54522
ENSG00000081154	13.8224	12.7253	13.3644	13.7106	13.532	12.828	14.0002	12.6882	12.2745	14.2908	13.9414	13.4557	12.2636	13.0117	14.5758	13.3289
ENSG00000081177	12.7361	11.6	12.502	12.5349	12.4402	12.4275	12.7606	12.5183	12.2745	12.134	12.3987	12.6485	12.0937	12.1114	12.3143	12.4336
ENSG00000081181	8.40035	8.1452	0	10.9504	10.3086	8.52429	9.30329	10.1044	7.99443	9.81336	9.38366	8.84403	9.6801	8.20909	8.70273	9.92985
ENSG00000081189	15.9157	13.8951	13.9493	15.4803	15.8762	13.0934	15.0054	14.8219	14.3287	15.0898	15.9778	15.9856	14.0707	14.0116	13.3998	15.4184
ENSG00000081237	11.3508	11.7255	10.9175	11.1024	11.5144	11.5912	13.3965	11.8404	9.31296	12.6193	13.0905	10.1641	11.1815	9.20665	9.02396	10.3015
ENSG00000081248	7.40462	9.72676	8.46143	0	0	6.21795	7.46787	0	9.31296	9.07746	5.68196	7.84716	9.6801	8.20909	8.28884	7.65544
ENSG00000081277	0	11.4625	9.45938	0	7.61443	8.52429	9.19912	8.52203	9.79774	8.08013	6.25752	7.84716	11.2639	9.20665	8.28884	9.01363
ENSG00000081307	12.7001	11.4625	12.0426	12.0281	12.6947	11.6907	12.6465	11.9779	11.9433	12.8994	12.9322	12.5416	12.5855	11.2048	11.5071	12.2335
ENSG00000081320	11.6445	12.7253	12.3156	10.5881	11.1623	11.0065	12.2104	10.5191	8.57751	11.3484	11.8438	11.4264	10.9015	10.79	10.16	9.70063
ENSG00000081377	12.5662	12.9476	13.3882	12.365	12.1772	13.3685	13.1787	13.1621	12.9197	12.8476	12.9135	13.426	11.7377	13.0117	14.3432	12.9126
ENSG00000081386	12.6442	10.9482	11.85	12.8674	12.3216	11.3689	12.6661	12.2188	11.8471	12.5775	13.0905	12.5416	11.7377	12.4524	12.159	12.674
ENSG00000081479	10.2047	12.1404	12.7795	13.0654	13.5672	14.7984	11.9466	14.01	12.8716	12.4901	12.8608	12.1631	12.7083	12.9048	15.2111	13.8963
ENSG00000081665	12.9962	11.7255	12.502	12.5874	12.5142	12.7532	12.9111	12.9106	12.311	12.66	13.0091	12.0112	11.6788	11.905	12.4274	12.4922
ENSG00000081692	9.71972	10.1414	11.043	10.3658	9.06917	9.20089	9.46175	10.1044	10.4492	9.81336	9.04862	9.42794	11.3419	10.2054	9.5086	9.65006
ENSG00000081721	9.98247	8.1452	8.46143	8.78306	8.93193	8.20334	9.26939	9.52006	7.00008	9.07746	9.76376	9.84246	9.41742	8.20909	9.28653	9.36666
ENSG00000081760	12.8392	12.8952	12.502	12.638	12.956	12.4466	12.3385	12.6882	13.4483	12.66	12.1696	12.6991	13.3414	12.728	11.5071	13.2589
ENSG00000081791	12.279	11.8409	12.3645	12.6869	12.6296	12.328	12.7173	12.2188	12.4809	11.7756	12.3543	12.596	11.8487	12.0119	12.0919	12.596
ENSG00000081800	0	0	8.46143	0	0	0	3.96988	0	0	6.50579	4.70979	0	9.09602	0	0	0
ENSG00000081803	13.4186	12.3883	12.3645	13.4803	13.3145	12.0568	12.9275	12.3257	13.055	13.3726	13.2831	13.3329	11.7377	12.9593	12.7656	14.1241
ENSG00000081818	10.9818	10.9482	10.6282	10.5881	11.2801	11.4469	11.5334	10.8408	9.99018	11.2453	11.224	11.0115	11.6174	9.7908	10.5076	11.2509
ENSG00000081842	12.9812	11.9478	12.2125	13.5078	13.4959	12.4275	12.9275	12.9106	12.8469	12.933	13.216	13.2673	12.794	12.2045	11.4547	13.0358
ENSG00000081853	14.04	15.0827	14.9086	14.4381	14.099	14.9024	14.2746	13.4251	14.7897	14.0368	13.8274	15.0889	14.4154	13.6637	13.4938	13.9521
ENSG00000081870	10.8563	10.463	10.0437	9.36693	10.7372	9.52233	10.6305	10.1044	9.79774	11.2453	11.003	10.8417	10.4164	9.7908	10.4008	10.0517
ENSG00000081913	12.8881	14.1402	14.012	13.9498	13.6946	14.6579	13.9768	14.4008	13.5587	13.0599	13.9529	13.7952	13.4858	13.7589	15.314	14.3665
ENSG00000081923	10.4845	10.1414	11.5453	10.3658	10.2521	9.78503	11.2152	10.8408	10.3118	10.2983	9.69971	10.4269	10.6792	11.5266	9.28653	10.819
ENSG00000081985	10.2047	9.72676	9.7809	10.7806	10.5622	7.78993	9.80709	10.8408	9.99018	11.1909	10.0978	9.84246	9.90224	9.20665	7.70618	8.65186
ENSG00000082014	12.8881	13.0945	13.0722	12.9499	13.382	13.3685	12.6694	13.3256	13.2368	13.4442	12.458	13.3329	13.1159	12.9593	11.985	12.2163
ENSG00000082068	12.4407	12.5327	12.3156	12.2395	12.1309	12.3485	12.4786	13.1621	12.4809	12.323	12.6482	12.1631	11.5533	12.5264	12.8694	12.4922
ENSG00000082074	11.5665	11.1407	10.9175	10.9504	11.0996	11.7224	13.4409	11.5186	10.4492	12.6995	13.303	11.6487	11.5533	10.5271	11.1593	9.70063
ENSG00000082126	7.40462	9.14265	8.46143	0	8.19694	7.78993	6.69607	0	7.99443	7.49783	6.98693	0	10.0947	8.20909	8.70273	6.85344
ENSG00000082146	10.9818	10.1414	10.9175	10.7806	11.2224	10.4474	11.7455	10.8408	9.79774	11.1343	11.4996	10.1641	10.2645	10.2054	11.6066	10.7725
ENSG00000082153	13.3387	12.8407	12.9494	13.5078	13.421	12.9668	13.7892	13.3256	12.311	14.0291	13.8607	13.0505	11.9011	12.728	13.0032	12.869
ENSG00000082175	9.5679	11.3106	11.2653	9.36693	8.41863	9.78503	10.8297	10.1044	8.9916	9.07746	9.35622	0	11.1815	10.79	10.6071	9.54329
ENSG00000082196	8.98389	9.72676	9.45938	11.1024	10.0008	10.5917	10.1979	11.1037	8.9916	11.6602	10.2841	10.6491	11.2639	8.20909	9.70099	10.0122
ENSG00000082212	12.5048	12.4623	12.7429	12.4239	13.0584	12.5562	13.151	13.1621	11.9891	13.1904	13.5606	13.089	11.6174	11.5266	12.3143	12.0011
ENSG00000082213	12.0968	11.3106	10.6282	11.3653	12.0992	10.5917	11.5334	11.9779	10.5747	11.6196	12.2237	12.485	10.4164	9.20665	10.0226	11.4413
ENSG00000082258	13.5047	12.7253	12.9169	13.0279	13.4145	12.6249	13.9596	14.1031	11.896	13.3726	13.8801	13.5689	12.4512	13.1113	12.6995	13.2964
ENSG00000082269	13.6723	13.6638	13.4575	13.3946	13.3754	12.9668	14.5187	13.7277	12.0335	14.0898	14.2498	13.5959	11.9517	12.5264	13.2386	13.1765
ENSG00000082293	10.8563	0	9.45938	11.1024	10.466	8.78667	9.30329	11.6885	11.2373	9.66153	10.2986	10.8417	10.7946	10.2054	9.02396	11.365
ENSG00000082397	14.8391	13.7252	13.6863	14.8351	15.0542	14.0187	14.0831	14.6474	14.5813	15.0483	15.0117	15.5063	15.0878	14.6305	14.3575	15.155
ENSG00000082438	12.8225	13.3102	14.3763	13.2062	12.0992	12.4082	14.051	12.8402	12.7169	11.8825	12.6339	11.9287	12.1381	13.2918	13.6063	12.6027
ENSG00000082458	12.5461	12.0473	12.0426	12.8244	13.5201	12.2862	12.0299	12.3257	13.1588	13.6798	12.8461	13.7479	12.8215	11.7896	11.5577	13.0309
ENSG00000082482	10.9204	9.72676	10.2659	10.3658	11.0001	10.7229	10.0259	8.52203	9.99018	10.7386	9.51353	9.42794	10.0947	8.20909	9.70099	9.65006
ENSG00000082497	8.98389	9.14265	10.0437	10.7806	7.93488	9.37054	8.6856	0	9.57562	9.95072	9.01392	7.84716	10.7946	9.20665	9.02396	11.1084
ENSG00000082512	11.0406	10.463	11.85	10.103	11.1313	11.3689	11.9626	12.3257	10.3118	10.6606	11.3476	11.1634	11.4862	9.7908	10.9479	10.7486
ENSG00000082515	9.71972	10.1414	10.4584	9.78142	10.8558	10.3695	10.6036	10.5191	8.9916	10.2983	10.5372	11.0115	10.6792	8.20909	11.0922	9.48678
ENSG00000082516	12.0968	10.463	11.6277	11.1024	11.6299	11.106	11.9679	11.6885	11.4487	11.6602	12.0202	11.6487	11.001	11.6641	11.7441	11.4113
ENSG00000082556	10.3041	10.463	10.0437	10.103	10.7372	11.8993	10.6036	12.7662	10.6901	11.5778	11.0551	9.84246	11.2639	11.0123	6.71308	10.2683
ENSG00000082641	14.3619	15.0827	14.6472	14.9498	14.929	15.0627	14.7242	15.1328	15.0763	14.4028	14.1375	14.8633	15.1649	15.4137	15.2229	14.7159
ENSG00000082684	10.567	10.463	10.7801	10.3658	10.7372	10.5213	10.683	11.1037	11.2373	9.49183	10.1306	10.4269	11.1815	10.5271	8.70273	11.1635
ENSG00000082701	14.2849	13.5325	13.4117	13.9092	14.1958	13.5295	13.986	13.8036	13.5888	14.1481	14.2005	14.3167	13.1379	13.8482	13.4543	14.1287
ENSG00000082781	11.6819	12.2279	12.2125	11.5876	11.0996	11.7534	12.7484	12.3257	11.3816	11.6602	11.5367	11.5418	12.1381	11.7896	11.5577	10.9914
ENSG00000082805	14.6345	14.6947	14.9965	14.5347	14.3983	14.8021	14.5595	15.1031	14.9195	14.9245	14.8103	14.8633	14.3602	15.0116	15.4238	14.7358
ENSG00000082898	14.0966	13.9475	14.1156	13.6868	14.3316	13.9929	14.8312	14.2995	13.2927	14.6698	14.5454	14.0109	12.8749	13.6637	14.4937	13.6612
ENSG00000082929	0	8.1452	9.04502	0	0	0	0	0	0	0	0	0	0	0	0	0
ENSG00000082996	12.5256	11.9478	11.9812	13.3946	12.8552	12.4082	13.4295	13.4724	12.1184	12.9978	13.4036	13.5414	11.4158	11.905	14.1505	13.1809
ENSG00000083067	13.1377	14.33	14.3029	13.4523	13.1694	13.3685	12.922	12.6882	13.2927	12.3481	13.9969	13.0505	13.0004	12.0119	11.9091	13.8494
ENSG00000083093	11.3508	11.3106	11.1584	10.7806	10.8932	10.6588	11.4298	12.1034	10.7969	11.0141	11.8239	11.1634	10.9015	9.7908	11.0219	11.3333
ENSG00000083097	14.4783	13.4622	14.0273	14.0653	14.1502	13.9196	14.5294	14.9105	13.4152	14.2448	14.9851	14.7478	12.5531	13.4897	13.7438	14.216
ENSG00000083099	12.6251	11.4625	12.667	12.5874	12.5021	12.0568	12.9887	12.2188	11.896	12.8299	12.9159	12.9703	11.9011	12.3744	12.7869	12.0604
ENSG00000083123	11.5258	12.3883	11.4578	10.7806	10.8558	11.5209	12.2149	11.1037	10.9895	11.3973	12.0159	12.2335	8.68186	11.0123	11.6997	10.4269
ENSG00000083168	14.1376	14.33	14.4908	13.7799	13.797	14.5516	14.3786	15.0573	14.0869	13.9411	14.1821	14.0698	14.0821	14.5262	15.0569	14.3547
ENSG00000083223	13.1906	13.3102	13.4575	12.9499	12.8361	13.2539	13.2736	13.8036	12.9431	13.556	13.6209	13.2334	12.5855	13.8767	13.7217	13.1494
ENSG00000083290	13.4406	12.8407	13.2648	13.3946	13.1771	13.0441	13.6611	12.9106	13.0975	13.2713	13.368	13.6484	12.3031	13.0624	13.3718	13.2248
ENSG00000083307	0	9.72676	9.04502	7.78633	5.63635	6.21795	6.2162	0	8.57751	7.49783	4.70979	0	10.6792	8.20909	6.71308	6.85344
ENSG00000083312	14.3619	13.8681	13.7242	14.0087	13.9735	13.8352	15.1048	13.9105	12.8958	14.9615	14.7244	13.9703	12.5855	13.3336	13.9473	13.8494
ENSG00000083444	11.0972	12.1404	12.1015	12.4239	11.4149	12.9129	11.2847	11.8404	11.9433	11.6997	10.6087	11.0115	12.0937	12.3744	11.8289	11.7955
ENSG00000083454	10.7189	10.463	8.46143	8.78306	9.6089	9.78503	9.3364	10.1044	8.9916	9.29947	9.24093	10.1641	8.68186	10.2054	0	9.54329
ENSG00000083457	9.39822	11.3106	10.9175	9.36693	8.93193	8.78667	9.26939	0	9.57562	9.81336	9.63268	9.42794	11.1815	11.2048	8.70273	9.09149
ENSG00000083520	13.0827	12.6639	13.1299	12.7342	12.5021	12.6249	13.2672	12.3257	12.5436	12.8299	13.1091	12.7953	11.9011	12.7894	12.8492	12.8411
ENSG00000083535	12.0688	12.1404	12.4576	11.4807	11.7973	11.5209	13.0119	12.9106	11.3816	12.5986	12.9936	12.6991	10.7946	12.728	12.372	12.4922
ENSG00000083544	12.0403	11.9478	12.9169	12.365	12.2512	12.5206	12.6198	12.6058	12.311	12.2715	13.0967	12.8855	10.9015	13.0117	12.8893	12.5206
ENSG00000083622	0	0	0	0	0	0	0	0	0	0	0	0	0	0	0	0
ENSG00000083635	11.1516	8.1452	11.043	9.36693	10.3086	9.90039	10.8867	11.1037	8.9916	11.1343	11.1541	10.6491	11.4158	10.79	9.70099	10.7725
ENSG00000083642	14.5661	13.7252	13.9493	14.3946	14.5729	13.286	14.4484	14.1329	13.8715	14.8253	14.8582	14.3167	13.3603	14.5441	14.4937	14.8633
ENSG00000083720	13.1511	11.9478	12.4118	12.9894	13.9778	12.2862	12.7236	12.8402	12.3466	13.5123	13.6035	13.7952	12.3416	12.4524	11.7871	12.8964
ENSG00000083750	11.441	10.7259	11.1584	11.1024	11.3625	11.0571	10.5339	11.1037	9.79774	11.0141	11.6198	11.3009	10.2645	10.79	11.6997	11.2509
ENSG00000083782	0	8.1452	7.46551	0	0	0	3.96988	0	0	0	0	0	7.10391	0	0	0
ENSG00000083799	13.7799	13.5325	13.8837	13.7572	14.1694	13.8352	14.3053	14.0417	13.528	14.4088	14.2693	13.6224	12.6786	14.1816	14.7327	14.2051
ENSG00000083807	8.72143	11.1407	10.7801	9.78142	9.06917	10.2871	8.73611	9.52006	10.7969	9.66153	8.46502	7.84716	11.8487	11.2048	10.0226	9.59766
ENSG00000083812	11.7184	12.0473	12.1015	11.9501	11.4149	11.9802	11.3265	11.9779	12.1184	10.7386	11.3124	9.84246	12.3416	11.3747	11.4547	11.5693
ENSG00000083814	10.9204	10.9482	11.1584	10.5881	9.93046	10.8431	10.7336	10.5191	10.6901	10.2983	10.7205	10.4269	10.2645	10.2054	10.5076	10.6998
ENSG00000083817	8.72143	9.14265	9.45938	9.78142	9.51591	8.78667	9.57707	10.1044	7.99443	8.08013	9.84497	9.84246	9.41742	8.20909	9.28653	9.36666
ENSG00000083828	11.3035	12.0473	11.3648	10.3658	11.5617	11.0571	11.4602	11.1037	11.3113	11.4445	11.3266	10.4269	10.5538	11.3747	10.4008	10.8417
ENSG00000083838	10.7892	10.9482	11.2653	11.5876	10.4155	11.3689	10.7459	11.1037	11.5742	10.1915	10.2246	9.42794	11.6174	10.2054	10.6071	11.3493
ENSG00000083844	13.3504	12.7253	12.7429	12.8244	13.1922	13.1055	13.3486	13.1032	13.0764	13.0446	13.2424	12.748	12.6482	13.2487	12.7869	13.1032
ENSG00000083845	13.1906	13.9731	13.9004	12.7342	13.0502	13.9601	12.9275	13.5182	13.6182	13.6192	13.2684	13.7479	13.4511	14.2487	14.8234	13.021
ENSG00000083857	14.9735	14.973	14.9888	14.2228	14.4651	14.5735	14.762	13.7277	14.3552	14.0972	15.0725	15.5133	13.2228	12.5968	14.0569	13.3208
ENSG00000083896	13.011	13.2277	13.5449	13.6379	12.9995	13.6079	13.322	13.7277	14.1386	13.5123	13.6761	13.6739	13.8349	13.7893	14.9754	13.6484
ENSG00000083937	11.441	10.7259	10.7801	11.4807	11.6949	11.5912	12.1135	11.6885	10.9895	12.7568	12.4154	10.4269	9.90224	0	11.5071	11.4264
ENSG00000084070	13.1644	11.6	12.0426	12.9093	13.5958	12.6744	12.6919	12.3257	12.5436	13.1482	13.3697	12.9285	12.9515	12.728	12.6995	13.2631
ENSG00000084072	10.9204	12.0473	11.7797	11.6871	11.7774	10.4474	11.351	11.6885	10.6901	11.7756	11.3615	10.8417	11.4862	11.3747	11.0219	11.2678
ENSG00000084073	11.441	11.4625	11.7797	11.5876	12.0992	11.2434	12.7391	11.1037	10.6901	12.6398	12.3333	12.0112	10.2645	11.2048	11.3437	11.365
ENSG00000084090	13.3151	12.5998	12.8498	14.0836	13.5438	13.0441	13.4023	13.6881	13.2557	13.8475	13.6774	13.9703	12.9515	13.0624	13.582	13.4813
ENSG00000084092	9.98247	9.72676	8.46143	9.78142	9.6089	10.1997	9.68385	9.52006	10.3118	8.81496	10.2986	10.6491	9.90224	10.2054	10.0226	10.5698
ENSG00000084093	11.9814	12.7842	12.7795	12.102	11.6519	11.9802	13.3925	11.6885	11.4487	12.3481	12.6566	11.7482	11.9011	12.0119	13.2993	11.724
ENSG00000084110	0	9.14265	9.04502	0	0	0	4.92309	0	7.99443	6.50579	5.27626	0	9.90224	0	0	5.86586
ENSG00000084112	13.3031	13.5996	12.9494	13.7106	13.4274	13.1873	13.5169	13.8401	13.5888	13.2844	13.1734	12.6485	13.5029	12.728	12.8694	13.2923
ENSG00000084207	11.3035	11.9478	11.9171	11.6871	12.1465	12.3485	11.6565	10.1044	12.8469	11.3973	11.2088	12.6991	12.5199	12.3744	11.6997	12.1541
ENSG00000084234	15.4729	14.8406	14.7335	15.5742	15.6759	15.1084	15.0334	15.1906	15.2176	16.0016	15.6825	15.8409	15.3834	14.6637	14.4204	15.5036
ENSG00000084444	13.1377	12.4623	12.4576	12.8244	13.4464	12.6744	12.2759	12.7662	12.1184	12.9163	13.0546	13.163	12.2636	11.2048	11.5577	13.3329
ENSG00000084453	12.2037	13.9216	15.4517	14.1892	13.9018	14.8815	13.8692	14.3761	15.3331	13.2314	14.473	14.6223	13.0708	15.6221	17.4831	15.2386
ENSG00000084463	12.6442	13.1403	12.4576	12.4805	12.8069	12.6416	12.4411	13.0418	12.8469	12.8651	13.0967	12.7953	13.1379	12.7894	12.7439	12.7953
ENSG00000084623	11.6819	12.0473	11.6277	11.5876	11.8169	11.0065	11.4527	11.8404	11.8471	12.7754	11.5729	12.0112	12.1381	11.2048	11.8289	11.8857
ENSG00000084628	10.2047	9.72676	10.6282	10.103	9.51591	9.78503	9.30329	10.5191	9.57562	9.66153	8.24331	8.84403	10.7946	11.5266	10.5076	10.0902
ENSG00000084636	11.3035	12.7253	12.2125	12.4239	11.8554	13.1175	11.6631	13.3256	12.9889	11.3484	11.0293	11.9287	13.2021	11.0123	13.2072	12.0892
ENSG00000084652	12.8392	13.0472	12.9811	12.5349	12.4147	12.8568	13.0916	12.9777	13.055	13.0899	12.4547	12.6991	13.0935	13.0624	13.2072	12.7053
ENSG00000084674	7.98674	0	10.9175	0	8.19694	7.78993	9.23469	8.52203	9.31296	8.81496	8.61147	0	12.3791	9.7908	6.71308	7.65544
ENSG00000084676	15.124	14.9856	15.0043	15.2717	15.048	14.8638	15.4812	15.2596	14.3725	15.0972	15.437	15.1808	13.2228	14.508	14.8692	14.7981
ENSG00000084693	10.2047	11.4625	11.3648	11.2398	10.466	10.1997	10.3836	11.1037	11.5128	10.4908	9.86458	9.42794	11.001	12.0119	10.4008	10.3015
ENSG00000084710	13.7712	14.2276	14.0573	13.9092	14.025	14.1114	13.5701	13.3256	13.9775	14.5178	13.5485	14.7951	14.3029	13.9047	13.1751	13.4667
ENSG00000084731	15.3239	14.2695	14.0721	15.548	15.4666	14.8531	14.2136	15.4129	15.3811	14.7567	14.496	15.6547	15.2583	15.4137	14.1912	15.2354
ENSG00000084733	13.6346	13.3497	12.9169	13.6868	13.8645	13.3982	14.2969	13.4251	12.7703	13.9245	14.1162	13.841	12.223	12.5264	13.3288	13.3995
ENSG00000084734	8.40035	9.72676	8.46143	0	6.62177	7.20823	7.6891	8.52203	7.99443	7.49783	5.68196	0	10.2645	9.7908	0	7.43424
ENSG00000084754	12.8557	12.9476	13.2124	12.78	13.2145	13.2754	13.3506	12.7662	12.4809	12.4674	13.4898	13.9703	11.7377	12.728	13.1424	12.8127
ENSG00000084764	13.5959	13.4622	12.7055	13.6128	14.2437	14.0059	13.0647	13.3762	13.9546	13.6599	13.6137	13.8633	13.9638	13.4138	12.4809	13.9547
ENSG00000084774	12.2293	12.3883	11.1584	12.2395	11.4405	12.2431	11.6234	11.5186	12.3814	10.95	10.9852	10.8417	12.0479	12.0119	11.9476	11.6868
ENSG00000085063	14.303	14.407	14.5018	14.8351	14.0334	14.2374	15.3031	13.7661	13.2743	14.4383	14.248	14.2839	12.9515	13.5263	14.2843	13.5993
ENSG00000085117	8.98389	11.3106	10.9175	9.36693	10.8932	12.2648	10.1798	10.8408	10.6901	10.7386	10.0643	10.8417	11.8487	11.0123	12.2541	11.6868
ENSG00000085185	12.0688	11.9478	11.9171	11.5876	11.4149	12.6249	11.1973	11.1037	11.896	10.4908	10.449	11.7482	12.4156	10.5271	11.7441	11.2678
ENSG00000085224	15.6464	15.3881	15.7288	15.3267	15.5304	15.1084	15.9761	15.7565	15.1637	16.0387	16.2173	15.6801	14.6859	15.8263	16.0916	15.8146
ENSG00000085231	10.6449	10.463	10.2659	10.7806	11.2515	9.78503	10.7211	10.8408	10.3118	11.6196	11.1461	11.8413	9.6801	10.5271	10.87	9.70063
ENSG00000085265	7.98674	9.14265	0	7.78633	0	6.21795	7.34308	0	8.9916	7.49783	5.27626	0	10.2645	0	0	7.43424
ENSG00000085274	11.5258	11.1407	11.4578	11.2398	10.7778	10.2871	11.8581	10.8408	10.8964	11.6602	11.8536	11.5418	10.6792	9.20665	11.8289	11.3172
ENSG00000085276	11.3966	12.5998	12.9494	11.4807	10.6954	11.6252	12.4637	10.5191	11.9891	10.4908	10.4095	9.42794	12.0006	11.905	12.4274	10.1641
ENSG00000085365	13.7712	12.8952	12.545	13.6625	14.1189	13.2539	13.8348	12.6058	11.6896	13.9078	14.0035	13.426	11.6788	11.7896	12.4274	13.1032
ENSG00000085377	11.2546	10.1414	9.7809	11.1024	11.2515	10.1997	10.984	10.8408	11.0769	11.7756	11.6082	11.9287	9.6801	11.0123	9.70099	11.4708
ENSG00000085382	12.9812	12.3883	12.4118	12.365	13.3076	12.7986	12.8834	12.6058	12.2745	13.0136	13.4285	13.2673	11.2639	12.5264	12.2541	12.6866
ENSG00000085415	12.6817	11.7255	12.6275	12.2395	12.7772	11.8135	12.0845	11.6885	11.6331	12.5124	12.3049	11.5418	12.1381	12.1114	11.985	12.1899
ENSG00000085433	13.7449	13.0945	12.5868	13.9092	14.52	13.0315	13.5277	13.4724	12.574	13.9977	14.3287	14.4848	11.6174	13.3336	12.9474	13.6484
ENSG00000085449	12.3505	12.7253	12.0426	12.0281	12.6947	11.9802	12.5961	12.5183	11.7965	12.5562	12.4121	12.5416	11.9011	11.905	12.5821	11.9181
ENSG00000085465	9.85706	9.14265	10.2659	10.9504	10.2521	8.78667	9.54909	10.1044	9.31296	8.81496	10.1467	7.84716	9.41742	9.7908	8.70273	10.6492
ENSG00000085491	10.8563	10.9482	10.9175	11.3653	11.1623	9.90039	11.7017	11.9779	9.99018	10.8829	10.9023	8.84403	11.4158	10.2054	10.0226	10.2344
ENSG00000085511	13.4186	12.3103	13.2648	13.6868	13.2293	13.006	13.3767	13.3256	12.9889	13.3229	13.6195	13.4557	12.3416	13.6306	13.6652	13.2757
ENSG00000085514	9.5679	10.463	9.45938	10.5881	9.69625	10.1997	10.5051	10.8408	10.8964	7.49783	9.56238	7.84716	9.6801	9.7908	10.6071	9.79673
ENSG00000085552	0	10.9482	9.7809	0	6.62177	7.20823	6.476	0	8.9916	7.49783	3.76389	7.84716	10.7946	8.20909	7.70618	6.44256
ENSG00000085563	12.0403	12.3883	13.0121	12.365	11.1623	11.6252	13.0523	11.8404	12.4485	11.2978	11.7884	10.4269	11.5533	11.3747	13.2072	11.8071
ENSG00000085644	8.72143	10.1414	11.1584	10.5881	10.0678	10.3695	9.83052	10.8408	11.4487	9.29947	9.43702	10.1641	12.223	11.5266	10.5076	10.7959
ENSG00000085662	11.8559	11.8409	11.5453	12.365	12.1772	12.3485	11.6234	12.4252	11.3816	11.4903	11.8088	11.7482	12.4156	12.1114	11.9091	11.8966
ENSG00000085719	13.2666	12.7253	13.2904	12.78	13.1386	12.591	13.8847	12.1034	11.5742	13.2844	13.7596	12.9285	11.4158	11.7896	12.6537	12.3006
ENSG00000085721	12.5662	10.7259	12.0426	11.9501	12.7671	11.9267	12.5995	11.8404	11.2373	12.3727	12.7856	12.3647	11.3419	10.2054	11.9476	11.9074
ENSG00000085733	14.2416	14.1846	13.8837	14.1549	14.111	14.6079	13.922	14.4724	14.3108	14.3479	13.5515	14.1985	14.7301	14.4711	14.688	14.3448
ENSG00000085741	0	8.1452	8.46143	0	5.63635	6.21795	5.89912	0	0	6.50579	0	0	8.68186	0	6.71308	4.89039
ENSG00000085760	10.9818	10.7259	11.1584	11.1024	10.9653	11.0065	11.3671	11.5186	10.5747	11.6196	11.5183	11.5418	10.7946	11.5266	12.0919	11.5138
ENSG00000085788	13.2789	13.3497	13.6473	14.1892	13.5787	13.3982	13.5736	13.7277	13.7168	13.7283	13.7008	13.7717	12.3791	13.6306	14.314	14.1356
ENSG00000085831	10.567	10.463	11.1584	9.78142	9.93046	9.20089	9.63145	11.1037	9.99018	9.81336	8.56429	8.84403	12.1381	10.79	7.70618	10.4858
ENSG00000085832	14.4676	14.3496	14.7428	14.4941	14.792	14.5472	14.666	15.0417	14.2556	14.9035	15.1816	15.3408	13.1596	14.7278	15.4741	14.9728
ENSG00000085840	0	9.72676	10.2659	7.78633	0	8.20334	7.05555	0	7.00008	8.08013	6.25752	8.84403	9.6801	0	7.70618	7.17287
ENSG00000085871	7.98674	9.72676	10.4584	9.36693	9.41652	9.37054	9.49145	9.52006	7.99443	0	9.17963	7.84716	10.4164	10.2054	8.70273	9.30263
ENSG00000085872	12.6631	11.9478	12.0426	11.8676	11.9293	12.7836	11.8807	11.9779	13.3983	11.6997	11.5244	12.3006	12.9762	12.6639	11.8289	12.3726
ENSG00000085978	11.8227	11.7255	11.7057	12.5349	12.1152	12.0317	11.6954	12.3257	12.0335	11.9165	11.9577	12.0891	12.3416	12.728	11.8696	12.485
ENSG00000085982	12.3505	13.0472	12.7429	12.5349	12.2073	12.6416	13.1205	12.6058	12.4809	12.7754	12.9958	12.1631	12.0006	12.9593	12.7869	12.6225
ENSG00000085998	11.5665	12.2279	11.9171	11.5876	11.6519	12.7222	11.6565	12.1034	12.574	11.8478	11.5609	12.0112	12.223	11.5266	12.159	12.3006
ENSG00000085999	6.41311	0	9.45938	8.78306	7.20184	7.78993	7.20647	0	7.99443	8.08013	6.66784	0	9.90224	0	6.71308	7.43424
ENSG00000086015	12.7886	12.5998	12.545	12.8244	12.7262	12.9668	12.3138	12.7662	12.9662	12.5124	12.1215	12.8855	13.0935	12.9593	12.3434	12.7359
ENSG00000086061	14.1241	12.5327	13.0425	13.846	14.9602	13.5473	13.8861	13.5626	13.0764	15.0368	14.1928	14.6989	12.9762	13.2044	14.1256	13.6322
ENSG00000086062	10.3041	9.14265	11.4578	10.3658	9.51591	11.6907	10.7211	9.52006	10.5747	9.49183	9.88392	7.84716	10.6792	9.7908	10.5076	9.54329
ENSG00000086065	12.5256	11.6	12.1581	12.4239	13.1541	11.9537	12.5332	12.6058	11.7441	13.6798	13.1871	13.5959	11.094	12.2045	12.8893	12.3726
ENSG00000086102	13.1377	12.7842	13.0425	13.3345	13.1308	13.0188	13.1603	13.6057	12.8469	13.0446	13.7265	13.426	12.4512	13.4523	13.9567	13.3567
ENSG00000086159	0	11.9478	10.4584	0	7.20184	8.20334	7.05555	0	9.99018	7.49783	6.25752	0	11.5533	9.20665	7.70618	8.43006
ENSG00000086189	9.85706	9.14265	9.45938	9.78142	10.1319	9.65965	10.6036	9.52006	8.57751	10.6606	9.97694	8.84403	9.6801	0	9.87073	9.16535
ENSG00000086200	12.2293	12.0473	11.3648	11.3653	12.1923	11.3283	12.5789	11.8404	11.2373	12.7568	12.5993	12.0891	11.094	11.2048	12.1258	11.6993
ENSG00000086205	7.40462	9.14265	11.6277	10.9504	10.9297	11.2865	10.7944	11.8404	11.0769	10.2983	11.8438	10.4269	10.7946	11.2048	13.057	11.991
ENSG00000086232	13.1906	12.3883	12.8498	13.8243	13.4837	13.1644	13.3384	13.6057	12.5436	13.4088	13.7713	13.9495	12.3791	13.1113	13.6766	13.3607
ENSG00000086288	0	8.1452	8.46143	0	5.63635	0	5.49212	0	0	0	6.47722	0	7.10391	0	6.71308	4.89039
ENSG00000086289	12.6058	12.0473	11.043	13.1723	13.5787	10.7229	12.2104	11.9779	11.5742	12.2715	12.5846	12.485	12.0479	12.728	11.0219	12.8467
ENSG00000086300	12.6442	11.3106	10.4584	12.4239	13.3754	10.1066	12.8945	11.6885	10.4492	14.0824	12.8657	12.596	11.3419	11.3747	10.7875	11.6487
ENSG00000086475	11.3035	11.7255	11.6277	12.3036	11.3889	11.0571	11.689	10.8408	11.3113	11.2453	11.5848	12.0112	11.4862	11.0123	12.372	11.7362
ENSG00000086504	10.3971	11.7255	10.6282	11.4807	10.9653	11.106	9.63145	10.1044	11.0769	10.8126	10.7097	11.0115	12.0006	11.2048	10.2854	10.6492
ENSG00000086506	0	9.14265	0	0	0	0	0	0	0	0	5.27626	7.84716	8.09865	0	6.71308	4.89039
ENSG00000086544	11.8227	11.6	10.6282	10.103	10.3086	12.0317	11.0751	11.326	11.6896	11.0755	9.7845	9.42794	11.9517	11.905	11.5577	10.5423
ENSG00000086548	0	0	9.04502	0	5.63635	6.21795	3.96988	0	0	8.49383	3.76389	0	9.41742	8.20909	6.71308	5.86586
ENSG00000086570	0	10.7259	11.1584	8.78306	0	9.65965	6.88698	8.52203	9.31296	10.0761	5.68196	0	12.8215	10.5271	8.70273	5.86586
ENSG00000086589	11.5665	11.7255	10.9175	11.6871	11.8363	11.0571	12.055	12.2188	10.5747	11.9496	12.0548	11.9287	10.9015	11.5266	11.6997	12.2249
ENSG00000086598	12.8057	12.9983	12.6275	12.9499	13.1618	12.2431	13.19	12.8402	12.0766	13.9575	13.4351	12.9285	11.6174	12.4524	12.5069	12.325
ENSG00000086619	11.204	9.14265	8.46143	10.9504	10.8558	10.1066	11.3016	9.52006	10.3118	10.8126	11.0206	9.84246	10.6792	10.5271	10.7001	11.0115
ENSG00000086666	11.3966	12.6639	10.7801	10.7806	11.6075	11.4469	12.4103	11.1037	9.99018	12.5986	12.2575	11.4264	11.6174	9.20665	11.8696	10.8861
ENSG00000086696	0	11.1407	11.4578	0	5.63635	7.78993	7.05555	0	7.00008	8.81496	0	0	11.1815	9.20665	7.70618	5.86586
ENSG00000086712	12.3505	12.5998	12.2125	12.0281	12.0168	12.3485	12.4372	12.7662	11.2373	12.2975	12.9112	11.9287	10.7946	12.2045	13.1257	11.8637
ENSG00000086717	9.39822	0	10.0437	7.78633	8.41863	6.21795	7.34308	0	0	10.3978	9.35622	9.42794	9.90224	8.20909	7.70618	7.43424
ENSG00000086730	9.98247	10.7259	9.04502	9.36693	8.41863	9.52233	10.0259	10.5191	9.31296	10.3978	9.99484	8.84403	10.4164	0	8.70273	8.75115
ENSG00000086758	16.3313	16.059	16.3969	16.3267	16.2401	16.3646	16.1114	16.5181	16.4926	16.7066	16.2251	16.6706	16.1888	16.6718	16.8065	16.3323
ENSG00000086827	11.8559	10.1414	11.4578	11.4807	11.1623	10.6588	11.5757	11.8404	11.6331	11.4903	11.916	11.5418	9.09602	12.1114	10.9479	11.5828
ENSG00000086848	11.6819	11.9478	11.85	11.7802	11.6736	11.3283	11.9679	11.9779	10.4492	11.5778	11.7729	9.84246	11.2639	11.5266	11.1593	11.2678
ENSG00000086967	7.98674	0	7.46551	0	0	6.21795	7.20647	0	7.99443	7.49783	3.76389	0	8.68186	0	6.71308	5.86586
ENSG00000086991	0	9.72676	9.7809	0	8.61074	7.78993	8.8321	0	9.31296	10.1915	8.65716	9.84246	10.2645	0	11.1593	8.30491
ENSG00000087008	10.6449	11.9478	10.9175	10.3658	11.0996	11.0571	11.3591	11.1037	11.8471	10.7386	11.1934	11.8413	11.001	10.5271	11.0922	11.2509
ENSG00000087053	12.0968	12.0473	11.2653	12.5874	12.6841	11.6252	12.3138	11.8404	11.2373	12.4443	12.6482	11.3009	10.6792	11.6641	12.7218	12.6225
ENSG00000087074	10.4845	12.0473	12.1015	10.7806	11.034	11.9537	10.67	11.1037	11.5128	11.0755	10.3412	11.1634	12.8485	11.6641	11.7871	11.6227
ENSG00000087076	8.98389	9.72676	10.2659	8.78306	9.30976	11.0571	9.00683	9.52006	11.3816	8.49383	8.51551	8.84403	9.6801	9.7908	7.70618	9.54329
ENSG00000087077	8.98389	11.1407	10.7801	9.36693	8.78026	11.3689	10.7085	10.1044	11.6331	9.29947	9.65537	10.6491	11.1815	11.2048	10.5076	9.23562
ENSG00000087085	10.0978	8.1452	9.45938	9.36693	10.1932	10.5917	8.87781	9.52006	10.16	9.49183	8.30201	10.1641	11.3419	11.2048	9.28653	10.0517
ENSG00000087086	15.5735	16.1174	16.5261	15.0278	15.4851	16.3721	15.9728	15.7942	16.9817	15.2547	15.7401	16.1673	16.315	16.643	16.7894	15.3318
ENSG00000087087	12.1513	12.8407	12.545	12.5874	12.2938	12.993	11.776	12.9777	13.0333	11.8478	11.4996	12.2335	14.1269	13.1586	12.7656	12.5346
ENSG00000087088	7.40462	10.1414	10.4584	8.78306	9.6089	9.78503	8.8321	8.52203	9.31296	8.08013	8.30201	9.42794	11.001	10.2054	10.6071	9.09149
ENSG00000087095	14.0896	12.8407	13.0722	13.6625	14.207	13.2539	13.484	13.3256	14.2368	13.6192	14.1435	13.9071	12.794	13.9322	14.1912	13.7599
ENSG00000087111	11.484	11.8409	11.7797	11.7802	10.8932	11.6907	10.9523	11.5186	11.7965	10.0761	11.0551	11.1634	11.6174	12.1114	10.87	11.5828
ENSG00000087116	9.98247	9.72676	9.7809	11.2398	10.2521	11.4843	10.5051	10.5191	11.2373	10.0761	8.86613	0	11.6788	11.6641	9.5086	10.5967
ENSG00000087128	0	9.72676	0	0	0	0	4.92309	0	0	6.50579	0	0	8.09865	0	0	0
ENSG00000087152	13.5255	12.9476	12.9169	13.9092	13.2219	13.3175	12.6063	13.2731	13.8957	12.4674	12.3953	13.6224	13.3789	13.4523	12.7218	13.7358
ENSG00000087157	11.8883	12.4623	11.1584	12.638	11.8928	12.0061	11.77	11.5186	12.3466	11.5778	11.0293	11.0115	11.2639	12.3744	12.1258	11.7838
ENSG00000087191	12.8225	12.7253	12.8838	12.6869	13.4401	12.7222	11.794	12.2188	12.9197	13.6994	12.7597	13.163	13.5692	13.0117	13.6419	13.026
ENSG00000087206	12.2037	12.3103	12.502	12.1724	12.0503	12.1529	11.8467	12.6058	12.6037	12.738	12.3085	12.2335	11.3419	13.0117	13.1424	12.5277
ENSG00000087237	0	0	7.46551	0	5.63635	0	5.49212	0	0	6.50579	6.25752	8.84403	8.09865	0	0	5.86586
ENSG00000087245	8.72143	9.72676	9.45938	9.78142	8.19694	8.52429	9.57707	10.1044	0	9.29947	9.2106	7.84716	10.0947	0	6.71308	8.65186
ENSG00000087250	14.5099	15.1401	15.1439	14.3034	15.0727	15.3482	14.199	13.4724	15.7503	13.6698	14.7874	15.4032	15.1268	15.2155	15.2423	14.3004
ENSG00000087253	10.6449	9.72676	11.043	11.1024	11.1313	10.1997	12.711	12.5183	7.00008	11.5347	12.458	10.1641	10.2645	11.0123	9.02396	10.6232
ENSG00000087258	15.576	15.3	15.2387	15.438	15.6852	16.3684	14.9728	15.9104	16.0222	15.2246	15.2273	16.0108	15.2783	15.6961	16.1911	15.7915
ENSG00000087263	11.8559	10.463	11.5453	9.78142	11.9997	11.106	11.391	11.9779	11.7441	12.5345	11.8536	11.4264	11.4158	11.0123	11.6539	11.4996
ENSG00000087266	12.1243	13.3497	13.2904	11.6871	10.7372	13.0566	13.1991	10.8408	12.0335	12.5562	11.0118	11.7482	13.9137	12.2045	11.8289	11.7482
ENSG00000087269	11.8559	12.3103	11.9171	11.3653	11.1926	12.0568	11.5757	11.9779	12.4809	11.9496	11.9019	12.0112	12.5855	13.1586	13.254	12.2591
ENSG00000087274	15.4268	15.48	15.4404	15.548	15.175	15.7318	15.2574	15.351	15.3286	14.895	15.1309	15.1447	14.8213	15.17	15.8842	15.3136
ENSG00000087299	11.3508	10.463	10.2659	11.3653	11.0672	11.0065	11.2932	11.326	11.0769	11.0755	11.2466	11.0115	11.2639	10.5271	10.2854	10.7725
ENSG00000087301	12.5048	11.3106	11.9812	12.1724	12.5262	11.7838	12.4637	11.5186	11.3113	12.323	12.8061	12.3647	9.41742	11.6641	12.4809	12.0311
ENSG00000087302	12.1243	12.3883	12.545	12.365	12.3352	11.9802	12.3138	11.326	11.5128	12.7754	12.5303	12.596	11.6788	12.292	12.159	12.1899
ENSG00000087303	9.39822	9.14265	10.9175	8.78306	7.61443	9.90039	9.43142	8.52203	7.99443	8.49383	8.97837	0	10.9015	8.20909	10.7001	8.43006
ENSG00000087338	11.5258	10.7259	11.6277	9.78142	11.5848	10.9541	11.8975	10.8408	11.6896	11.3484	11.6819	11.1634	11.3419	11.7896	11.0219	11.3806
ENSG00000087365	14.0615	14.1846	13.815	14.3497	14.0123	14.9093	13.3425	14.3255	14.3287	14.2713	13.8692	14.3645	15.1541	14.9322	15.0524	14.658
ENSG00000087448	13.5357	12.5998	12.9169	13.3035	13.9109	12.3885	13.1013	12.6882	12.8469	13.6192	13.5086	13.426	12.223	12.1114	12.6768	13.1898
ENSG00000087460	16.3575	15.453	15.5395	16.6284	16.5757	15.3709	15.7351	16.018	16.0441	16.6573	16.5764	16.9856	16.6802	16.2266	15.8337	17.0162
ENSG00000087470	13.9276	12.5998	12.7055	13.6868	13.9908	12.591	13.6397	13.2187	12.2745	14.2647	14.2966	14.216	12.5531	12.6639	12.5069	13.9205
ENSG00000087494	8.40035	9.14265	7.46551	0	7.20184	7.78993	8.20157	8.52203	8.57751	9.81336	8.97837	8.84403	10.2645	0	6.71308	6.44256
ENSG00000087495	13.5661	14.5996	14.1578	13.9092	13.7569	14.5294	13.5349	14.1031	14.7099	14.0135	13.9205	14.4108	14.3319	14.9724	15.7437	14.2672
ENSG00000087502	12.8557	12.3883	12.8838	11.6871	12.6296	11.9802	13.0598	11.1037	11.9433	13.0292	13.0461	12.3647	11.2639	12.1114	12.8492	12.145
ENSG00000087510	8.40035	9.14265	9.7809	0	0	8.52429	8.46379	0	7.00008	7.49783	7.12339	0	9.09602	8.20909	7.70618	5.86586
ENSG00000087586	7.40462	8.1452	9.04502	8.78306	8.19694	9.00859	7.88087	0	9.31296	8.49383	7.82986	7.84716	10.2645	8.20909	0	8.16787
ENSG00000087589	7.40462	8.1452	10.2659	8.78306	8.19694	10.1066	9.36877	8.52203	7.99443	9.81336	8.61147	0	10.7946	9.20665	9.02396	7.17287
ENSG00000087842	9.39822	10.1414	10.7801	10.5881	10.6954	10.1066	11.0047	9.52006	9.31296	10.8126	10.8041	11.4264	9.90224	8.20909	10.5076	9.84248
ENSG00000087884	6.41311	9.72676	7.46551	8.78306	7.93488	7.78993	7.88087	8.52203	8.57751	7.49783	7.82986	0	7.10391	9.7908	9.28653	8.75115
ENSG00000087903	9.98247	10.7259	11.7057	11.2398	10.2521	10.8431	11.1042	10.5191	10.4492	9.49183	10.2246	11.0115	11.001	10.5271	9.28653	9.84248
ENSG00000087995	11.441	10.7259	10.6282	11.3653	10.9297	11.3283	11.4375	8.52203	10.8964	11.4903	11.1461	11.4264	11.2639	8.20909	10.9479	11.1635
ENSG00000088002	0	9.14265	9.04502	7.78633	6.62177	6.21795	4.92309	0	9.31296	0	3.76389	0	9.41742	0	6.71308	6.44256
ENSG00000088035	10.3041	9.14265	10.6282	11.1024	10.2521	9.37054	10.1428	10.5191	8.9916	9.81336	10.449	10.8417	8.09865	9.7908	9.28653	10.2344
ENSG00000088038	12.0403	10.7259	12.3156	12.102	12.0992	13.0188	11.6954	12.7662	13.1387	11.6196	11.5609	11.4264	12.7083	12.5968	12.8287	12.1266
ENSG00000088053	7.40462	9.14265	9.7809	0	6.62177	8.20334	7.58272	8.52203	8.9916	7.49783	6.98693	7.84716	9.6801	9.20665	0	8.75115
ENSG00000088179	14.5306	13.2695	13.7428	14.4663	14.5349	13.1528	14.5525	14.0417	13.2927	14.5233	14.5962	14.4108	12.5531	13.1113	13.5697	13.8325
ENSG00000088205	12.8225	12.0473	12.502	12.4805	12.7365	11.7838	12.9491	11.9779	11.3113	12.8299	13.2006	12.0891	11.9011	12.3744	12.2541	12.2421
ENSG00000088247	12.5461	12.6639	12.8498	12.9894	12.9995	13.484	12.4823	12.4252	13.0975	12.933	12.6982	12.7953	13.8349	13.3336	13.1088	13.0505
ENSG00000088256	12.9198	13.4978	13.0722	13.2394	12.9201	13.2966	12.4142	12.4252	14.0001	12.134	12.0548	12.9285	13.8214	13.9857	13.1257	13.3956
ENSG00000088280	12.1513	11.9478	12.7429	11.2398	10.6523	12.2862	12.0095	10.8408	12.1985	11.8122	10.8927	11.6487	12.2636	11.0123	12.0215	10.5698
ENSG00000088298	8.98389	9.72676	9.04502	9.36693	8.93193	9.20089	9.60451	10.1044	10.4492	9.49183	9.01392	8.84403	9.41742	9.20665	9.02396	9.48678
ENSG00000088305	8.40035	9.14265	10.2659	9.78142	7.20184	8.20334	8.52252	9.52006	8.9916	10.0761	8.18212	9.42794	10.5538	8.20909	9.02396	8.01642
ENSG00000088320	0	0	0	0	5.63635	6.21795	5.89912	0	7.00008	6.50579	5.27626	0	9.41742	0	0	0
ENSG00000088325	8.40035	9.14265	9.45938	9.78142	8.19694	8.20334	7.96797	8.52203	8.57751	9.29947	9.08251	8.84403	9.6801	10.2054	8.70273	8.43006
ENSG00000088340	9.20588	9.72676	10.9175	9.36693	7.61443	10.1066	8.33863	9.52006	10.4492	6.50579	7.24806	8.84403	11.4158	10.2054	9.02396	9.79673
ENSG00000088356	9.39822	8.1452	10.4584	9.36693	9.77862	10.3695	9.70935	8.52203	10.4492	8.81496	9.63268	9.84246	10.5538	9.7908	9.87073	10.3015
ENSG00000088367	15.3905	14.8266	14.6071	15.7628	15.3418	15.7569	14.683	15.3255	15.9888	15.0406	14.8625	15.6418	15.3926	15.7665	14.9567	15.9964
ENSG00000088386	0	8.1452	9.45938	0	0	7.78993	3.96988	0	7.00008	7.49783	0	0	9.09602	9.20665	0	0
ENSG00000088387	14.9735	14.5152	15.2775	14.8884	15.1617	15.5494	15.1579	15.5734	14.9718	14.7891	15.1966	15.0697	13.2021	15.354	15.8767	14.8606
ENSG00000088448	13.1776	11.3106	12.1581	12.638	12.8264	12.9129	13.4371	11.9779	12.1985	12.5562	13.2026	12.3006	11.6174	12.292	12.1914	12.8411
ENSG00000088451	8.40035	8.1452	9.7809	8.78306	8.78026	7.20823	10.1614	10.1044	8.57751	8.81496	10.0643	10.1641	8.09865	8.20909	8.70273	8.54522
ENSG00000088538	14.9622	13.7841	13.8837	15.2392	15.1674	14.662	14.3505	15.2863	14.9195	14.5879	14.811	15.0008	13.9638	14.8625	14.0481	15.3207
ENSG00000088543	10.3041	11.7255	11.2653	10.9504	10.7372	10.7842	10.3021	10.1044	11.2373	10.0761	10.436	11.3009	11.6788	11.3747	10.7001	10.9502
ENSG00000088682	11.6819	10.1414	11.6277	12.2395	11.9473	11.7534	11.2329	11.9779	11.3113	11.4903	11.7833	12.485	10.7946	11.6641	11.0922	11.8966
ENSG00000088726	0	0	8.46143	0	0	6.21795	4.92309	0	0	7.49783	0	0	10.0947	0	6.71308	4.89039
ENSG00000088727	8.72143	10.1414	10.9175	10.103	9.19448	9.52233	9.57707	10.1044	10.4492	9.29947	8.82668	10.4269	11.094	9.20665	9.02396	9.16535
ENSG00000088756	10.2047	10.463	9.7809	9.36693	9.06917	7.20823	10.1614	8.52203	8.57751	9.29947	9.48848	7.84716	11.6788	0	8.28884	8.43006
ENSG00000088766	11.6445	11.6	11.6277	11.1024	11.3355	11.106	11.9836	10.1044	10.5747	11.6997	11.6198	10.6491	10.5538	9.7908	11.1593	11.3333
ENSG00000088782	0	0	0	0	0	0	0	0	0	0	0	0	0	0	0	0
ENSG00000088808	12.9661	13.1846	12.8838	13.0279	12.9735	12.8568	12.6164	13.6057	13.7303	12.8994	12.9689	13.2334	13.0477	13.7893	12.6537	13.1311
ENSG00000088812	13.8719	13.3882	12.7429	14.0836	14.1502	13.5473	13.618	13.8401	13.3465	13.9818	13.9483	14.0504	12.9265	13.3743	12.8492	13.9205
ENSG00000088826	10.4845	11.4625	12.1581	11.5876	10.6523	12.5206	10.5622	11.5186	12.1184	9.95072	10.8927	11.7482	12.1812	9.20665	11.4547	10.2683
ENSG00000088827	7.98674	8.1452	10.9175	0	7.20184	7.20823	8.27173	8.52203	7.99443	9.29947	7.24806	0	11.3419	10.2054	9.02396	8.43006
ENSG00000088832	13.0827	12.3883	12.667	13.1723	13.2654	13.4747	12.9834	13.2731	12.9662	13.5012	12.7856	13.3005	12.6482	12.7894	12.9089	12.5277
ENSG00000088833	12.8557	12.2279	12.502	12.8244	12.7262	12.5025	12.2544	13.0418	13.2557	12.7189	12.4087	13.0505	13.5029	13.4523	12.9089	13.0358
ENSG00000088836	9.98247	9.14265	11.043	9.36693	7.20184	7.20823	8.73611	10.5191	9.31296	8.08013	7.56809	9.42794	10.5538	9.7908	6.71308	8.30491
ENSG00000088854	14.315	14.2276	14.0273	13.7106	14.0123	14.1585	14.3626	14.2461	13.5124	13.5452	14.0417	13.4849	12.766	13.4138	13.5323	13.4447
ENSG00000088876	11.6445	11.4625	11.2653	11.6871	11.1623	11.106	11.2152	11.9779	11.9433	11.1343	11.4157	11.5418	11.4862	11.5266	11.3437	10.8861
ENSG00000088881	8.98389	10.7259	10.2659	8.78306	9.6089	11.4469	9.36877	10.8408	10.7969	8.81496	8.05134	7.84716	11.6788	11.0123	11.6539	10.1641
ENSG00000088882	0	8.1452	9.04502	0	0	6.21795	5.89912	0	8.57751	0	4.70979	0	9.41742	0	0	0
ENSG00000088888	13.5761	14.2487	14.1578	13.846	13.3007	14.4417	13.9027	13.8757	14.1688	12.5345	12.8061	13.0505	13.7939	14.2043	14.2918	13.4957
ENSG00000088899	14.3503	13.9731	13.4798	14.5872	13.7569	14.5779	13.4932	14.1329	14.8154	12.3727	13.3985	13.7952	14.233	14.8042	13.3998	14.4722
ENSG00000088926	0	9.14265	8.46143	0	5.63635	0	6.476	0	7.00008	6.50579	4.70979	0	8.68186	0	0	5.86586
ENSG00000088930	12.6631	12.1404	11.6277	12.4805	12.2798	12.1057	12.8407	12.5183	12.6037	13.1338	12.9712	12.8411	11.4862	12.728	13.3141	12.6225
ENSG00000088970	12.2293	12.1404	12.1581	12.7342	12.3078	13.1411	12.508	12.9777	12.3814	13.0292	12.7805	12.8855	11.7377	12.292	13.3433	12.9391
ENSG00000088986	14.0035	13.1403	12.6275	14.3798	14.9778	12.9129	13.4023	13.0418	12.6328	14.3037	14.2082	14.907	12.6482	12.4524	13.1913	13.4667
ENSG00000088992	10.0978	9.14265	9.04502	10.103	9.41652	11.106	9.65788	11.1037	9.31296	10.3978	9.08251	10.4269	11.7377	10.5271	8.70273	10.0517
ENSG00000089006	12.7001	12.8407	12.667	12.365	12.6517	12.2648	13.2214	11.8404	12.0766	12.6995	13.55	13.6224	11.5533	11.6641	13.1257	12.6027
ENSG00000089009	14.7841	14.5495	14.3763	14.3344	14.6839	14.2807	14.5078	15.0573	14.6327	15.0406	15.2507	15.492	13.7659	14.7892	15.4708	14.3859
ENSG00000089012	6.41311	9.72676	9.45938	0	8.19694	9.00859	6.69607	8.52203	8.57751	9.07746	6.98693	7.84716	8.09865	8.20909	9.02396	8.54522
ENSG00000089022	12.1243	12.5327	11.5453	11.6871	12.1772	11.8712	11.7081	12.1034	12.1184	12.6193	12.2723	12.596	11.4158	12.5968	12.6768	12.3006
ENSG00000089041	13.473	11.7255	11.3648	12.8674	12.9995	13.1293	12.7698	13.5182	12.6328	11.4445	12.7623	12.4261	12.4156	13.3743	14.0031	13.2291
ENSG00000089048	12.6251	12.7253	13.5235	12.2395	12.4653	12.3885	13.0498	13.3762	12.9889	13.2449	13.2831	12.8411	12.0479	13.3743	14.1423	12.5206
ENSG00000089050	10.7189	8.1452	9.7809	9.36693	10.5149	10.3695	11.2417	10.8408	11.1593	10.3978	11.2316	10.8417	10.9015	10.79	11.0922	10.5143
ENSG00000089053	13.5661	12.8952	12.7795	13.4523	13.9291	13.6498	13.6628	13.7661	13.1984	13.1193	13.7438	13.011	12.9762	12.728	13.5067	13.6959
ENSG00000089057	14.0896	13.7549	13.8325	14.2717	13.9603	14.1527	13.9649	14.162	13.3465	13.2449	14.0966	14.4703	12.9265	13.4897	13.0393	14.4089
ENSG00000089060	10.4845	11.1407	11.85	10.103	9.93046	11.3283	11.0946	10.5191	10.6901	10.3978	10.3129	10.1641	12.1381	11.2048	11.7441	10.7244
ENSG00000089063	11.7888	11.4625	11.3648	11.4807	12.0668	11.3689	12.1039	11.9779	10.7969	12.3481	11.8731	11.9287	10.9015	11.3747	11.4547	11.6615
ENSG00000089091	10.567	11.4625	9.7809	9.78142	10.1319	9.37054	10.124	0	9.57562	10.1915	9.90301	9.84246	10.9015	10.79	9.28653	10.3015
ENSG00000089094	11.951	12.3883	12.667	12.365	11.5848	12.7836	11.8863	12.8402	12.7963	11.5778	11.6024	12.2335	12.794	12.9593	12.3143	12.9126
ENSG00000089101	9.71972	9.72676	9.04502	0	8.93193	9.00859	9.52056	0	8.57751	8.81496	8.90452	7.84716	11.1815	8.20909	7.70618	7.17287
ENSG00000089116	0	0	9.45938	0	0	7.20823	5.89912	8.52203	0	6.50579	0	0	10.0947	8.20909	0	0
ENSG00000089123	10.0978	10.7259	10.0437	7.78633	10.2521	9.52233	10.6438	10.8408	9.99018	10.95	10.8735	11.6487	10.0947	10.2054	10.4008	10.5423
ENSG00000089127	8.72143	9.72676	9.04502	10.3658	8.41863	8.78667	9.30329	10.5191	9.99018	8.81496	9.2106	7.84716	10.4164	0	9.28653	9.09149
ENSG00000089154	13.0401	13.3102	13.4117	12.8244	12.9823	13.5473	12.9491	13.4251	13.6754	12.6193	12.5963	12.748	13.3223	13.6637	13.8592	13.2798
ENSG00000089157	13.8056	13.9982	14.2648	13.5348	13.4714	13.9733	13.9179	13.6057	14.0869	14.5826	14.1131	13.6484	14.4422	14.0623	14.4675	13.531
ENSG00000089159	11.7888	12.3883	13.1579	11.9501	11.1313	12.9668	12.526	12.1034	11.9433	10.3978	10.0125	10.6491	12.9762	12.1114	12.5821	11.5963
ENSG00000089163	6.41311	8.1452	0	7.78633	7.61443	7.78993	7.20647	0	0	7.49783	6.47722	7.84716	8.68186	0	7.70618	7.17287
ENSG00000089169	13.6908	13.1403	12.6275	14.6253	14.008	12.4841	12.1512	13.5182	14.4726	12.8651	13.1152	14.9805	14.3602	13.9047	11.7441	15.1504
ENSG00000089177	12.9198	12.7253	13.6072	12.8244	12.3216	12.828	12.941	12.8402	13.3288	12.5562	12.9712	13.1264	13.1379	13.5966	13.9755	12.88
ENSG00000089195	10.3041	10.463	10.4584	9.36693	10.6523	9.00859	10.2682	10.5191	10.3118	11.8122	11.1778	10.6491	9.6801	10.5271	11.0219	10.7959
ENSG00000089199	13.4837	12.7842	12.1581	13.9296	14.4015	12.6905	12.1788	13.7277	13.6754	15.2875	13.9823	14.5134	15.507	13.4138	11.2848	14.7568
ENSG00000089220	15.0615	15.0827	14.6668	15.231	15.7415	14.7834	14.4663	14.5405	14.9604	15.0559	15.4189	15.7174	14.1379	14.8908	15.2385	15.5054
ENSG00000089225	6.41311	10.463	7.46551	0	5.63635	0	4.92309	0	8.57751	7.49783	6.25752	0	10.9015	0	6.71308	4.89039
ENSG00000089234	11.8559	11.8409	11.9171	11.4807	12.3216	11.106	11.9412	11.8404	10.5747	12.0448	12.3715	12.6991	10.9015	11.3747	12.5069	11.4561
ENSG00000089248	11.2546	11.6	11.1584	11.4807	11.7572	11.4469	10.3677	12.4252	11.6896	12.245	10.9581	11.7482	12.7083	12.0119	11.8289	11.4413
ENSG00000089250	11.0406	11.7255	12.667	11.9501	11.6949	13.4274	11.3429	12.5183	12.574	11.8478	11.6596	12.3006	12.9762	13.3336	13.4938	11.9602
ENSG00000089280	14.1104	14.0709	13.6274	13.9697	14.1385	13.871	13.9636	13.8757	13.5587	14.0824	14.0013	13.3646	13.9883	13.5619	13.9378	14.0889
ENSG00000089289	11.6819	11.3106	11.3648	11.9501	12.1923	11.199	11.391	12.6058	11.7441	11.9165	12.2941	12.0891	11.3419	11.6641	12.372	11.6358
ENSG00000089327	9.39822	10.9482	10.9175	10.3658	10.1932	9.78503	10.2682	10.1044	10.16	9.95072	9.99484	7.84716	10.4164	8.20909	10.0226	8.30491
ENSG00000089335	12.6058	11.7255	12.0426	12.6869	12.6185	11.6252	12.922	11.6885	10.9895	12.8651	13.0244	12.3006	11.5533	12.2045	12.5575	12.0604
ENSG00000089351	11.6445	12.3883	12.0426	11.9501	11.3355	12.5562	11.5046	12.3257	12.3466	11.3973	10.9762	11.1634	12.6482	12.5264	12.0215	11.9706
ENSG00000089356	7.40462	9.14265	10.2659	7.78633	5.63635	9.52233	7.20647	0	9.31296	7.49783	7.12339	7.84716	10.4164	0	6.71308	8.01642
ENSG00000089472	11.5665	12.5998	12.667	11.7802	11.3889	11.8712	11.4602	10.5191	10.5747	10.8126	11.487	11.4264	11.001	10.5271	11.2234	9.92985
ENSG00000089486	12.6817	12.9983	12.8838	13.1375	13.0584	13.437	12.486	13.3762	13.7438	12.5986	12.0844	13.0505	13.0935	13.4138	12.3143	13.3087
ENSG00000089505	9.20588	9.72676	9.7809	10.103	9.69625	9.65965	9.12525	0	8.57751	8.08013	8.35842	9.84246	9.6801	9.7908	8.28884	8.75115
ENSG00000089558	9.20588	10.1414	8.46143	8.78306	8.41863	11.1533	8.96509	9.52006	10.16	6.50579	8.51551	10.1641	10.4164	9.7908	8.28884	9.59766
ENSG00000089597	12.872	13.0472	12.4118	13.3649	13.2796	13.2098	13.1487	13.3256	12.4485	12.8823	12.8705	12.485	12.794	12.5264	12.5821	12.9857
ENSG00000089639	9.85706	9.14265	8.46143	9.78142	9.51591	10.6588	9.87627	10.1044	10.16	9.66153	9.29973	10.4269	10.5538	10.5271	9.5086	9.92985
ENSG00000089682	12.2544	10.1414	12.2125	12.102	11.6736	11.199	12.2326	11.8404	10.5747	12.0751	12.0633	11.0115	11.3419	12.3744	12.3143	11.8966
ENSG00000089685	0	8.1452	8.46143	0	5.63635	0	5.89912	8.52203	9.57562	8.08013	5.27626	0	9.41742	8.20909	0	6.44256
ENSG00000089692	0	9.14265	10.0437	0	6.62177	6.21795	3.96988	0	9.57562	0	0	0	10.5538	8.20909	6.71308	6.44256
ENSG00000089693	13.0545	12.2279	11.9812	13.5613	13.6679	13.2754	12.2104	12.6882	13.2927	13.2179	12.9345	13.5689	13.8748	13.4138	13.0393	13.7539
ENSG00000089723	9.5679	9.72676	9.04502	9.36693	9.06917	6.21795	8.20157	8.52203	8.57751	8.08013	7.36281	9.42794	10.5538	10.2054	0	8.16787
ENSG00000089737	15.1905	14.2276	14.4347	14.7685	15.3982	14.3018	14.506	14.7849	14.6182	14.9575	15.5286	15.2921	14.648	14.5966	14.2992	15.3197
ENSG00000089775	12.8392	11.9478	12.7429	11.8676	12.4147	12.5025	13.0272	12.1034	12.1184	12.1626	12.4385	12.3006	11.7377	12.3744	11.9091	12.4336
ENSG00000089818	12.7182	11.3106	11.9171	12.7342	13.3076	12.0814	12.2015	12.5183	11.5128	13.0292	13.294	13.163	11.6174	12.5264	11.4547	12.6991
ENSG00000089820	10.6449	8.1452	11.043	10.7806	9.85653	11.0065	10.6036	11.326	10.4492	10.7386	10.436	11.4264	12.0479	10.5271	10.4008	10.0122
ENSG00000089847	12.3271	12.0473	11.7797	12.7342	11.8363	12.0814	11.4602	12.3257	13.4152	10.2983	11.382	12.7953	12.766	13.0117	10.7001	12.9179
ENSG00000089876	11.2546	10.7259	10.6282	10.5881	11.2515	11.2865	11.9519	12.1034	9.31296	12.0137	11.6984	11.1634	10.7946	10.79	11.0219	11.2509
ENSG00000089902	11.8559	11.8409	11.3648	10.9504	11.1313	11.199	11.689	11.326	11.1593	11.1909	11.5121	11.4264	10.6792	10.5271	11.3437	11.1635
ENSG00000089916	14.1709	13.5996	13.7794	13.6868	14.1996	13.9929	14.5481	14.1906	13.8344	14.2778	14.4052	14.1985	13.4685	14.0116	14.0569	14.1171
ENSG00000090006	10.3041	10.463	11.1584	10.9504	10.4155	11.3689	10.0054	10.5191	11.9433	11.3484	9.56238	10.4269	12.9762	11.5266	10.4008	10.9291
ENSG00000090013	8.98389	10.463	9.45938	10.5881	10.1932	9.65965	9.49145	8.52203	9.79774	9.81336	10.2841	10.4269	9.6801	10.2054	9.28653	9.74948
ENSG00000090020	11.754	11.7255	12.0426	11.7802	11.6299	12.2862	11.4899	11.8404	12.4485	11.3484	10.9117	11.3009	12.8485	11.6641	11.4002	12.5622
ENSG00000090054	12.3271	11.4625	11.3648	11.8676	12.2512	11.4469	12.3946	11.6885	11.6331	12.9163	12.6622	12.485	10.4164	11.7896	11.1593	11.5418
ENSG00000090060	14.6298	13.9982	13.9652	14.3946	14.7025	14.3684	14.8965	14.1329	13.5587	14.8474	14.594	14.3487	13.1379	14.135	14.6241	14.0209
ENSG00000090061	11.3508	12.5327	11.7797	11.3653	11.4405	11.9537	11.8	12.5183	11.7441	11.6196	11.8971	11.4264	12.3791	11.7896	11.985	11.4708
ENSG00000090097	11.6819	11.8409	12.3156	12.7342	12.0337	13.221	11.2847	12.7662	13.3639	10.8126	11.2689	12.2335	12.5855	12.8483	13.0214	12.7778
ENSG00000090104	10.3041	9.14265	10.7801	11.2398	10.9653	12.4275	13.2478	12.7662	8.57751	14.1694	14.4802	8.84403	11.3419	10.2054	10.6071	11.1991
ENSG00000090238	12.2037	10.7259	11.7797	12.8244	12.7158	13.0188	11.689	11.8404	12.8716	11.4445	11.6427	11.9287	12.4859	12.5968	11.8696	12.9339
ENSG00000090263	9.85706	9.14265	7.46551	10.103	10.7778	9.20089	9.85358	10.8408	9.31296	10.7386	10.9672	11.4264	9.90224	9.7908	10.9479	9.92985
ENSG00000090266	11.3508	11.4625	10.7801	11.6871	12.2221	10.8431	10.8063	11.1037	12.0335	12.3727	11.4485	11.6487	12.3791	12.0119	11.985	11.2166
ENSG00000090273	12.9354	12.8952	12.545	12.6869	13.1541	12.8425	11.6434	12.8402	13.3983	13.4557	12.4547	13.2334	14.6784	13.7589	13.7106	13.2248
ENSG00000090316	12.1243	12.7253	12.3156	12.1724	12.7053	12.1529	12.1558	11.9779	12.4485	12.2715	12.1174	12.6991	13.2021	12.2045	12.0571	12.2924
ENSG00000090339	11.606	11.7255	9.45938	10.103	8.61074	10.8431	12.4103	9.52006	9.79774	8.81496	9.29973	7.84716	10.4164	9.20665	10.16	8.65186
ENSG00000090372	12.4838	12.2279	11.9812	12.365	12.5142	13.1873	11.9784	11.9779	13.5435	11.6602	11.9893	12.7953	13.5029	12.5968	12.9283	13.0358
ENSG00000090376	11.3508	12.0473	12.8838	11.7802	11.0996	11.7838	12.2971	12.1034	11.5742	10.8829	10.8143	9.42794	11.9517	12.1114	12.0919	10.7959
ENSG00000090382	8.72143	8.1452	7.46551	7.78633	7.20184	8.78667	10.3677	10.5191	7.99443	8.81496	8.90452	0	8.09865	8.20909	8.28884	8.16787
ENSG00000090402	0	0	7.46551	0	7.20184	6.21795	0	0	7.00008	8.49383	5.99825	0	8.68186	0	0	0
ENSG00000090432	10.8563	10.9482	7.46551	7.78633	10.7372	10.8431	10.657	10.5191	9.79774	9.95072	10.6087	9.42794	10.6792	9.20665	10.4008	10.9502
ENSG00000090447	10.6449	10.9482	10.4584	10.103	10.8932	10.4474	10.0259	10.5191	11.7441	9.81336	9.43702	9.42794	11.5533	11.5266	11.5577	11.2338
ENSG00000090470	12.2544	11.6	12.4118	11.9501	11.7973	11.9802	11.8293	12.4252	12.0766	11.5778	12.0071	12.1631	12.4512	13.2044	12.0215	12.3569
ENSG00000090487	10.2047	10.463	11.1584	10.3658	11.034	10.6588	11.4826	9.52006	10.4492	11.4903	11.162	11.3009	9.6801	10.79	11.8696	11.1991
ENSG00000090512	0	0	0	0	0	0	4.92309	0	7.00008	0	4.70979	0	9.90224	8.20909	0	4.89039
ENSG00000090520	11.8227	12.2279	11.7797	10.7806	11.9293	11.0571	11.1791	10.8408	10.5747	12.4901	11.8088	11.4264	11.7942	11.2048	11.2848	11.0704
ENSG00000090530	9.20588	8.1452	10.0437	0	9.30976	8.78667	10.4757	10.1044	9.31296	10.0761	9.90301	9.42794	9.41742	9.7908	9.5086	9.30263
ENSG00000090534	8.40035	9.72676	0	0	0	6.21795	8.52252	0	9.31296	0	7.56809	8.84403	9.41742	9.7908	0	7.17287
ENSG00000090539	11.92	10.9482	11.4578	12.365	11.3355	10.8431	10.7944	10.1044	12.9431	10.8126	11.0293	11.7482	12.2636	11.905	11.2848	12.2163
ENSG00000090554	8.40035	9.14265	7.46551	8.78306	6.62177	7.20823	7.6891	8.52203	8.57751	0	5.27626	0	9.90224	8.20909	8.70273	8.16787
ENSG00000090565	13.3849	13.6948	13.2904	13.4803	13.0666	13.7684	12.7236	13.2731	14.5887	13.0599	12.4319	13.163	14.4422	14.508	13.5574	13.8097
ENSG00000090581	12.6251	12.3883	12.2125	12.2395	12.3755	12.6905	11.8975	11.6885	12.7703	12.218	11.9623	12.6485	12.8215	12.4524	12.8287	12.9126
ENSG00000090612	11.8883	10.7259	12.7795	11.2398	11.716	11.7224	12.7667	11.5186	11.1593	11.6997	12.6311	11.5418	12.2636	11.6641	11.6997	12.2591
ENSG00000090615	14.2541	13.8681	14.2256	14.3344	14.311	14.408	13.8276	14.8757	14.8715	14.0213	13.8286	14.2333	14.9514	14.9724	14.6651	14.4427
ENSG00000090621	12.1777	12.3883	12.8151	11.9501	12.3488	12.7836	12.5509	12.6882	11.5742	13.2449	12.9779	12.6991	12.766	12.3744	12.6302	12.3006
ENSG00000090659	7.40462	9.72676	10.7801	7.78633	5.63635	6.21795	8.27173	0	8.9916	6.50579	4.70979	0	11.094	0	7.70618	4.89039
ENSG00000090661	11.441	11.1407	11.1584	11.2398	11.8742	12.5737	11.65	12.6882	12.237	10.95	10.9397	11.8413	12.0479	12.5264	13.0032	12.0701
ENSG00000090674	9.85706	10.1414	10.2659	11.4807	10.608	9.52233	10.1428	8.52203	10.4492	10.3978	9.97694	10.4269	10.5538	9.7908	10.7001	11.3172
ENSG00000090686	13.4186	12.8407	13.0425	13.3946	13.4837	13.4465	13.623	13.9105	13.2177	13.3479	13.924	13.5959	13.1379	13.7279	14.1588	14.0842
ENSG00000090776	7.40462	9.14265	11.4578	10.5881	8.93193	11.0065	10.2158	9.52006	10.16	7.49783	9.27063	9.42794	11.3419	10.2054	8.28884	8.54522
ENSG00000090857	13.1511	13.6321	13.8497	13.6379	12.8069	13.885	13.3747	13.5626	13.0764	12.323	12.5024	12.6991	13.0935	13.2918	13.7217	13.3449
ENSG00000090861	14.4942	13.7252	13.6072	14.4941	14.8971	14.6206	13.7266	14.3511	14.1181	14.6993	14.3833	14.8296	14.3972	14.6137	14.2307	14.7732
ENSG00000090863	14.2416	14.2276	14.1156	14.5213	14.5349	14.7569	14.2671	14.5842	13.5888	14.3354	14.534	14.6483	13.3414	14.0116	14.3718	14.3567
ENSG00000090889	6.41311	8.1452	8.46143	0	5.63635	0	7.6891	8.52203	7.99443	9.49183	8.18212	0	9.6801	8.20909	7.70618	8.54522
ENSG00000090905	14.7884	15.1174	14.9003	14.5872	14.4806	14.96	15.0491	15.351	14.828	14.5984	14.7324	14.7358	13.6633	15.2266	14.7049	14.9124
ENSG00000090924	10.7189	11.9478	11.4578	10.3658	9.19448	11.6252	11.6099	10.8408	11.5742	9.95072	8.18212	7.84716	12.1381	10.5271	11.8289	9.74948
ENSG00000090932	8.40035	0	7.46551	7.78633	9.06917	8.52429	8.20157	0	8.9916	7.49783	8.18212	7.84716	9.6801	0	7.70618	8.30491
ENSG00000090971	9.85706	10.9482	9.7809	11.1024	10.0008	11.0065	9.30329	9.52006	10.9895	10.2983	9.01392	10.1641	12.0479	9.7908	9.87073	10.7244
ENSG00000090975	13.6908	13.0472	13.3154	13.5613	12.6947	13.437	13.4466	13.2731	13.9661	12.4901	12.4483	13.163	13.5198	13.6306	12.0919	13.2505
ENSG00000090989	12.5256	12.7842	12.5868	12.1724	12.8361	12.2431	13.2969	12.7662	12.0766	12.8651	13.7238	13.0505	11.3419	11.905	12.4	12.8579
ENSG00000091009	13.3735	12.8952	12.9494	12.638	13.2438	12.7378	13.2927	12.9106	12.4153	13.3479	13.5606	13.3329	12.4156	12.7894	13.6536	12.8298
ENSG00000091010	0	0	0	0	0	0	0	0	0	6.50579	0	0	9.90224	0	6.71308	0
ENSG00000091039	14.1709	13.2695	13.2388	14.1722	14.154	13.658	14.6002	13.8757	12.311	14.6345	14.5762	14.0504	12.1812	12.9593	13.4409	13.2964
ENSG00000091073	9.39822	11.4625	10.6282	10.5881	9.93046	11.2865	10.1798	11.326	11.6896	10.0761	9.46298	8.84403	10.6792	11.5266	11.3437	10.6232
ENSG00000091106	6.41311	8.1452	9.04502	0	8.61074	8.52429	8.87781	8.52203	7.00008	9.07746	8.90452	0	10.0947	9.20665	7.70618	4.89039
ENSG00000091127	10.6449	9.14265	11.1584	11.5876	11.0996	10.2871	11.1791	11.326	10.7969	11.1909	11.7308	10.4269	10.9015	11.3747	11.0219	11.2166
ENSG00000091128	0	0	8.46143	7.78633	7.20184	6.21795	6.69607	0	0	8.49383	3.76389	0	9.6801	0	0	6.85344
ENSG00000091129	16.251	15.1845	15.2056	15.9647	16.3324	14.9332	16.5802	15.7276	14.9832	16.7683	16.623	16.3993	14.3414	15.0622	14.4675	15.6207
ENSG00000091136	13.0545	11.4625	12.2125	11.8676	11.4655	11.7534	12.486	13.1032	11.896	11.3973	13.061	12.2335	11.3419	12.2045	11.3437	11.5418
ENSG00000091137	10.9818	10.1414	10.4584	11.1024	10.2521	8.78667	10.5761	11.1037	10.16	9.81336	11.0293	10.4269	9.09602	10.5271	7.70618	9.88683
ENSG00000091138	0	8.1452	7.46551	0	0	6.21795	0	0	0	7.49783	0	0	8.09865	0	0	0
ENSG00000091140	12.3505	12.7253	12.502	12.3036	12.9823	12.328	12.7576	12.4252	11.6896	13.4786	13.3697	12.6485	11.7942	11.6641	12.6302	12.2163
ENSG00000091157	14.4568	13.6638	13.4575	14.3798	14.7208	13.5736	13.9925	14.2186	13.809	14.6243	14.5998	14.7113	13.5529	14.0372	13.7655	14.4278
ENSG00000091164	13.4406	13.0945	13.7794	12.9499	13.684	13.408	13.4561	13.6881	13.7303	14.0056	14.0035	14.0109	12.9265	13.6962	14.5758	13.569
ENSG00000091181	0	0	9.45938	0	7.20184	7.78993	6.69607	0	7.99443	8.08013	5.68196	0	11.3419	8.20909	6.71308	7.43424
ENSG00000091262	6.41311	9.14265	9.7809	7.78633	0	9.20089	8.05012	0	7.99443	6.50579	7.74777	0	11.1815	9.20665	8.28884	6.44256
ENSG00000091317	11.1516	12.0473	12.1581	11.3653	10.9297	11.5912	12.6265	10.8408	10.3118	11.5347	11.6198	10.4269	10.2645	11.6641	10.2854	10.0122
ENSG00000091409	13.291	13.8126	13.3154	12.6869	12.5846	13.0566	13.9369	12.1034	11.9433	12.6799	12.9415	12.0891	11.4158	13.0624	13.1257	10.9709
ENSG00000091428	15.6605	14.9346	15.0647	15.9746	15.2364	14.3018	14.9192	15.4489	15.7929	15.3602	15.8226	16.5924	13.9515	16.1584	15.4238	15.2116
ENSG00000091436	12.4187	12.5327	12.6275	12.5349	12.2512	12.2431	13.4121	10.8408	12.2745	12.9978	12.2869	11.6487	12.4156	12.0119	12.4	11.2678
ENSG00000091482	0	0	0	0	7.20184	7.20823	6.2162	0	0	8.08013	6.25752	7.84716	8.09865	0	8.70273	7.43424
ENSG00000091483	11.3035	11.1407	11.3648	11.9501	11.6075	10.5917	11.6234	11.1037	8.57751	11.7382	12.1735	12.0112	10.0947	10.2054	10.7875	11.396
ENSG00000091490	11.92	11.6	11.5453	12.1724	11.9112	11.106	11.8638	8.52203	10.3118	11.6602	11.7781	12.1631	11.094	11.5266	10.4008	11.4853
ENSG00000091513	12.8557	12.8407	13.6072	14.5078	15.0969	15.7279	13.759	15.3125	13.6471	14.211	14.5613	14.2503	13.6633	14.5441	16.3823	16.1813
ENSG00000091527	13.1776	12.9476	13.0722	13.1723	12.9735	13.1759	13.4504	13.4251	13.1387	13.9078	13.3191	13.4557	13.303	12.9048	14.2071	13.2964
ENSG00000091536	10.3971	10.9482	11.6277	11.1024	9.85653	8.52429	9.60451	10.1044	11.5128	9.29947	9.01392	8.84403	12.7083	10.79	9.70099	10.1997
ENSG00000091542	13.0687	12.9476	12.5868	13.7572	13.4337	13.6415	12.7938	13.2731	13.1984	13.3479	13.0331	13.5689	13.4685	13.4523	13.3998	13.4631
ENSG00000091583	0	0	0	0	0	0	0	0	0	0	0	0	8.09865	0	0	0
ENSG00000091592	13.1242	12.8407	13.1299	13.5348	13.5201	13.1411	12.3013	13.1032	13.3812	13.1193	12.6594	13.841	14.5447	13.3336	12.6995	12.7299
ENSG00000091622	13.5151	13.5325	13.3401	14.1197	13.6679	13.5561	13.1276	13.3762	14.9604	12.738	13.0244	13.7717	14.2833	15.1815	12.8492	13.6125
ENSG00000091640	11.606	11.8409	11.043	11.1024	11.5144	11.0571	10.9089	11.8404	12.1184	12.3727	12.1256	12.1631	12.5855	11.905	12.3143	11.9498
ENSG00000091651	8.72143	0	9.7809	10.103	8.61074	7.78993	8.33863	9.52006	8.9916	9.07746	9.60962	9.42794	9.6801	9.20665	9.02396	8.84405
ENSG00000091656	12.7538	14.71	14.1578	13.2062	12.8069	14.2807	13.8944	14.162	13.0113	13.1047	13.9028	13.7236	13.0708	13.3336	14.6301	13.2881
ENSG00000091664	9.71972	9.14265	9.7809	7.78633	9.19448	8.20334	8.57896	8.52203	9.57562	9.66153	10.5494	9.42794	10.0947	8.20909	8.28884	10.1276
ENSG00000091704	0	0	8.46143	0	0	6.21795	6.476	8.52203	0	8.08013	0	0	9.6801	9.20665	0	4.89039
ENSG00000091732	8.40035	9.72676	9.7809	10.5881	9.19448	9.78503	9.70935	10.1044	9.57562	10.0761	9.41059	7.84716	9.09602	0	9.5086	9.84248
ENSG00000091831	0	10.1414	11.2653	7.78633	6.62177	7.20823	8.33863	10.1044	7.00008	8.81496	7.66073	0	11.7942	0	8.70273	6.44256
ENSG00000091844	11.441	10.1414	11.1584	11.9501	11.5144	10.4474	11.9412	10.1044	10.16	12.0751	11.1778	11.3009	11.001	8.20909	9.5086	10.1997
ENSG00000091879	11.3035	12.3103	11.7797	11.9501	10.0008	11.8135	14.2057	12.6882	12.1985	11.0755	9.86458	7.84716	11.4862	12.3744	13.8079	10.7244
ENSG00000091947	9.20588	10.463	10.0437	9.78142	9.06917	9.37054	8.96509	8.52203	10.16	9.49183	9.01392	10.1641	11.094	8.20909	11.0219	9.23562
ENSG00000091972	11.8559	9.72676	10.9175	11.1024	12.2367	10.6588	11.1515	11.8404	11.0769	12.0751	11.9207	11.4264	10.6792	10.79	10.2854	11.6487
ENSG00000091986	8.98389	10.463	10.6282	9.78142	9.69625	10.7229	10.6305	8.52203	10.4492	10.7386	10.03	10.8417	12.3031	11.2048	9.02396	8.43006
ENSG00000092009	0	0	0	0	0	0	0	0	0	0	0	0	0	0	0	4.89039
ENSG00000092010	11.1516	11.1407	11.4578	11.1024	11.034	11.7224	11.4677	10.1044	10.5747	12.4443	11.487	11.4264	11.7942	11.0123	12.2541	11.1084
ENSG00000092020	11.2546	10.7259	10.9175	9.78142	11.3625	10.7229	11.7207	11.5186	10.7969	11.6602	11.5121	11.7482	10.6792	8.20909	11.8696	10.8417
ENSG00000092036	9.39822	10.463	9.7809	10.3658	9.41652	10.6588	10.1428	9.52006	9.57562	9.95072	10.1143	9.42794	10.7946	11.2048	10.6071	10.1276
ENSG00000092051	15.0791	13.8951	13.566	15.2392	14.713	15.0811	14.2433	14.4008	15.4066	13.3603	14.2894	14.4259	15.0476	15.0991	12.9283	14.3025
ENSG00000092054	10.567	10.1414	9.7809	10.9504	10.5149	10.0072	8.52252	10.1044	10.16	11.2453	9.80494	10.8417	12.6172	10.2054	10.0226	9.70063
ENSG00000092067	0	9.14265	9.7809	7.78633	0	0	4.92309	0	7.99443	6.50579	3.76389	0	8.68186	0	6.71308	4.89039
ENSG00000092068	12.0403	11.8409	12.1015	12.102	11.9112	12.1057	10.8297	12.2188	12.6894	11.8122	11.2689	11.7482	12.766	11.7896	10.5076	12.7778
ENSG00000092094	11.3966	11.9478	10.9175	11.9501	11.8363	11.6583	12.0796	11.8404	11.3113	10.95	12.076	11.6487	11.3419	10.5271	11.0219	11.5693
ENSG00000092096	14.0035	12.7842	12.9811	14.5078	14.5986	14.6456	12.9834	13.8036	14.4966	13.2042	13.4627	14.1264	14.1595	13.9857	13.2072	14.6849
ENSG00000092098	11.484	12.0473	12.265	11.8676	11.1313	11.8427	10.9308	11.5186	11.896	10.0761	10.7312	11.1634	11.9011	11.0123	11.4547	11.396
ENSG00000092108	12.4838	10.7259	12.2125	12.1724	12.5615	11.9267	12.7606	12.1034	11.6331	12.7938	13.0047	12.0112	11.2639	11.5266	12.2231	11.7602
ENSG00000092140	12.2037	11.8409	11.85	12.1724	11.7572	11.5912	12.2971	11.326	11.0769	11.8478	12.0927	11.5418	10.5538	10.2054	10.7875	11.5963
ENSG00000092148	14.8224	14.2899	14.7242	14.8779	15.1089	14.5908	14.9462	14.9105	14.4067	15.3877	15.4513	15.2588	13.6171	14.4897	15.2992	14.9017
ENSG00000092199	14.6861	14.2063	14.7972	14.734	14.8902	14.8423	14.8698	14.8757	14.9832	14.7982	15.0657	14.9284	14.2833	14.7434	15.4839	14.6802
ENSG00000092200	0	10.7259	9.7809	0	0	0	6.88698	8.52203	0	9.07746	7.36281	0	10.5538	0	6.71308	5.86586
ENSG00000092201	13.8308	13.6638	13.6072	13.7572	13.8117	13.5205	13.7062	13.7661	13.8715	14.752	14.3943	14.1078	14.2227	13.8767	14.4475	14.1764
ENSG00000092203	12.9354	13.3882	13.1299	12.638	12.7262	12.6744	12.8291	12.1034	12.7963	13.075	12.9847	13.2673	12.8485	12.292	12.8893	12.7359
ENSG00000092208	7.40462	0	9.04502	10.3658	9.85653	8.20334	8.7849	0	7.00008	9.29947	9.35622	9.84246	8.68186	0	9.02396	9.09149
ENSG00000092295	8.98389	10.1414	10.2659	8.78306	8.78026	8.20334	8.40257	10.1044	8.9916	6.50579	6.98693	7.84716	10.5538	9.7908	9.02396	8.75115
ENSG00000092330	11.1516	11.3106	11.7057	11.6871	11.4655	11.4469	11.3099	11.6885	10.16	11.6997	11.3052	11.1634	11.5533	11.3747	11.5071	11.2166
ENSG00000092345	0	0	7.46551	0	5.63635	0	3.96988	0	0	0	3.76389	0	9.41742	0	0	0
ENSG00000092377	0	8.1452	0	0	5.63635	0	4.92309	0	7.00008	0	0	0	0	0	0	4.89039
ENSG00000092421	12.3505	13.7252	13.1013	13.3946	13.1694	14.3174	13.0795	13.8036	12.5436	12.0448	13.303	12.5416	12.794	13.3336	14.4937	14.2268
ENSG00000092439	13.5459	13.4622	13.2648	13.4238	13.5844	13.3175	14.1012	13.8036	13.1182	13.9977	14.1495	13.2673	12.223	13.3743	13.8491	13.5859
ENSG00000092445	13.88	13.6948	13.815	13.9697	14.1268	14.4369	13.1832	14.162	14.2462	13.7567	13.4053	14.0109	14.1487	14.0372	14.1505	13.9729
ENSG00000092470	9.20588	8.1452	10.2659	9.36693	8.61074	8.20334	9.46175	8.52203	9.31296	9.07746	9.04862	9.42794	9.90224	9.7908	8.70273	9.54329
ENSG00000092529	10.7189	11.7255	12.1015	12.6869	11.8554	12.5737	12.0649	13.3256	12.1184	11.3484	12.4899	10.8417	11.2639	12.728	13.8793	12.9018
ENSG00000092531	11.9814	11.9478	10.7801	10.9504	11.1926	12.0568	12.197	12.2188	10.8964	11.3973	11.6256	10.6491	10.5538	10.79	11.4002	10.7959
ENSG00000092607	8.40035	9.14265	10.0437	8.78306	7.93488	8.20334	9.19912	0	7.00008	7.49783	7.36281	7.84716	10.5538	8.20909	9.02396	8.16787
ENSG00000092621	12.0968	13.3882	12.8498	12.2395	12.2798	12.8425	11.9358	11.5186	12.6614	11.3973	11.9301	12.6485	12.7083	12.4524	13.3576	12.674
ENSG00000092758	7.98674	10.1414	10.6282	10.3658	8.41863	11.106	8.7849	9.52006	10.6901	9.95072	8.70144	8.84403	11.1815	11.0123	12.0215	10.4858
ENSG00000092820	13.888	14.407	14.3881	14.4237	13.1694	13.6332	14.0597	13.3256	13.6182	13.8908	13.9574	14.8744	14.7659	13.5619	13.6766	12.9444
ENSG00000092841	12.9661	13.6638	13.4117	13.0654	14.1346	14.0812	13.3587	14.0417	14.3725	14.4383	13.6607	13.6484	14.8878	14.2266	14.688	13.6771
ENSG00000092847	13.8638	14.4977	13.9004	13.7799	14.095	14.4177	13.6886	14.1906	14.6962	13.5123	13.8945	14.1629	13.6327	14.4137	14.844	14.0674
ENSG00000092850	6.41311	8.1452	9.04502	0	5.63635	9.37054	8.8321	8.52203	9.31296	6.50579	7.82986	7.84716	9.41742	9.20665	9.5086	6.85344
ENSG00000092853	6.41311	9.72676	9.7809	7.78633	8.93193	6.21795	8.46379	10.5191	9.31296	10.4908	9.35622	7.84716	10.7946	10.2054	9.02396	9.16535
ENSG00000092871	11.7888	11.6	12.545	12.638	12.3887	13.5736	13.1533	12.6882	12.4485	12.5345	12.1417	12.0891	12.5855	12.4524	13.6536	12.9179
ENSG00000092929	9.85706	11.4625	10.9175	9.78142	10.0678	11.199	9.96365	8.52203	9.99018	9.29947	8.46502	8.84403	11.6174	9.20665	10.0226	9.01363
ENSG00000092931	11.9814	12.0473	11.2653	11.3653	11.9293	11.5209	11.7455	12.2188	11.3113	11.6997	11.7677	10.6491	11.5533	11.905	11.0219	11.2844
ENSG00000092964	17.0117	16.7138	16.4825	17.1129	17.1958	17.1757	17.2402	16.7942	16.9415	17.2161	17.0005	17.2755	16.8332	17.2321	17.1951	17.2116
ENSG00000092969	13.6536	13.3882	13.3882	12.78	12.596	12.5025	14.8818	12.9106	12.0766	14.1834	13.2122	13.3956	12.9265	12.8483	12.1258	11.2844
ENSG00000092978	12.4187	11.7255	12.0426	12.1724	12.2656	11.3689	12.5995	12.4252	11.0769	12.7189	12.7544	12.0891	11.5533	12.1114	11.7441	11.9602
ENSG00000093000	13.1644	12.3883	13.0722	12.8674	13.0584	12.3485	12.9544	12.4252	12.6037	13.4325	13.4449	13.1986	12.3791	12.7894	12.5069	12.8523
ENSG00000093009	0	10.1414	0	0	5.63635	0	6.69607	8.52203	7.00008	8.49383	3.76389	0	9.6801	0	0	4.89039
ENSG00000093010	11.2546	11.9478	12.0426	11.7802	11.3355	12.4841	11.6696	10.1044	11.9433	11.6196	11.162	12.1631	12.8215	11.2048	12.1914	11.9498
ENSG00000093072	8.72143	10.9482	11.4578	7.78633	10.6954	9.20089	10.7944	10.8408	9.99018	9.95072	11.13	10.4269	11.3419	9.20665	9.5086	9.36666
ENSG00000093100	12.8557	13.0472	12.4576	13.2062	12.6947	13.0315	12.8945	12.7662	13.1787	11.2453	12.2237	12.6991	12.9265	12.9593	13.2993	13.0309
ENSG00000093134	6.41311	10.1414	10.0437	0	0	8.20334	5.89912	0	7.00008	6.50579	0	0	10.4164	8.20909	6.71308	0
ENSG00000093144	11.484	11.4625	11.4578	11.2398	11.6519	11.0065	12.0796	11.6885	10.9895	12.0137	12.4286	10.8417	10.7946	10.5271	11.7441	11.051
[truncated: 58,200 more rows]
