# Supplementary material for: COVID-19 patients and Dementia: Frontal cortex transcriptomic data
Source: Data Brief. 2021 Sep 29;38:107432. doi: 10.1016/j.dib.2021.107432 (PMC8479506; doi:10.1016/j.dib.2021.107432)
Supplement: Supplementary file 2 [file mmc2.xlsx]

## Sheet: COVID_DEM_vs_DEM
Ensembl ID	baseMean	log2FoldChange	lfcSE	stat	pvalue	padj	gene_name	gene_biotype	gene_source
ENSG00000206172	78.9479	2.84215	0.626597	4.53584	5.7374e-06	0.0193676	HBA1	protein_coding	ensembl_havana
ENSG00000244734	46.3578	2.77762	0.577404	4.81053	1.50529e-06	0.00762204	HBB	protein_coding	ensembl_havana
ENSG00000188536	101.888	2.5016	0.604122	4.14088	3.45975e-05	0.0574112	HBA2	protein_coding	ensembl_havana
ENSG00000129158	34.0773	1.20967	0.289798	4.17419	2.99052e-05	0.0574112	SERGEF	protein_coding	ensembl_havana
ENSG00000100234	137.631	-1.1403	0.295411	-3.86004	0.000113368	0.0956736	TIMP3	protein_coding	ensembl_havana
ENSG00000143248	236.821	-1.38597	0.344716	-4.02062	5.80441e-05	0.0587812	RGS5	protein_coding	ensembl_havana
ENSG00000178075	41.2182	-1.48478	0.382558	-3.88119	0.000103945	0.0956736	GRAMD1C	protein_coding	ensembl_havana
ENSG00000124440	89.1097	-1.63647	0.402739	-4.06336	4.83709e-05	0.0574112	HIF3A	protein_coding	ensembl_havana
ENSG00000100767	43.279	-1.68573	0.413934	-4.07246	4.65193e-05	0.0574112	PAPLN	protein_coding	ensembl_havana
ENSG00000165449	23.8852	-1.94	0.462658	-4.19315	2.75107e-05	0.0574112	SLC16A9	protein_coding	ensembl_havana
ENSG00000141469	115.831	-2.07206	0.393637	-5.26388	1.41045e-07	0.00142836	SLC14A1	protein_coding	ensembl_havana

## Sheet: COVID_NO_DEM_vs_NO_DEM
	baseMean	log2FoldChange	lfcSE	stat	pvalue	padj	gene_name	gene_biotype	gene_source
/	/	/	/	/	/	/	/	/	/
